# Supplementary material for: Identification of Molecular Signatures and Candidate Drugs in Vascular Dementia by Bioinformatics Analyses
Source: Front Mol Neurosci. 2022 Feb 11;15:751044. doi: 10.3389/fnmol.2022.751044 (PMC8873373; doi:10.3389/fnmol.2022.751044)
Supplement: Supplementary file 1 [file Table_1.XLSX]

## Sheet: Table S1-DEGs from frontal
GENE_SYMBOL	adj.P.Val	P.Value	logFC	GENE_NAME
SNX31	2.81e-05	1.46e-07	1.94057	sorting nexin 31
SLAMF8	0.00176	7.01e-05	1.92964	SLAM family member 8
AQP1	4.06e-05	2.59e-07	1.91914	aquaporin 1 (Colton blood group)
FCGBP	5.98e-05	4.49e-07	1.82649	Fc fragment of IgG binding protein
SIGLEC14	0.00321	0.000168	1.81761	sialic acid binding Ig-like lectin 14
VSIG4	0.00115	3.72e-05	1.73355	V-set and immunoglobulin domain containing 4
MIA	3.25e-07	1.27e-10	1.70077	melanoma inhibitory activity
CD163	0.016	0.00163	1.64503	CD163 molecule
HSPA1A	9.54e-07	6.96e-10	1.49438	heat shock 70kDa protein 1A
SPP1	0.00261	0.000126	1.48899	secreted phosphoprotein 1
BNIPL	0.000299	4.78e-06	1.48781	BCL2/adenovirus E1B 19kD interacting protein like
C1QC	1.94e-05	8.64e-08	1.47988	complement component 1, q subcomponent, C chain
LILRB3	0.00555	0.000365	1.47758	leukocyte immunoglobulin-like receptor, subfamily B (with TM and ITIM domains), member 3
HIST1H2AC	3.4e-06	5.56e-09	1.4739	histone cluster 1, H2ac
CHORDC1	2.96e-08	4.03e-12	1.46351	cysteine and histidine-rich domain (CHORD) containing 1
ELK1	2.46e-06	3.14e-09	1.4562	ELK1, member of ETS oncogene family
EFCAB3	0.00503	0.000319	1.44074	EF-hand calcium binding domain 3
HSPB1	3.09e-06	4.49e-09	1.43465	heat shock 27kDa protein 1
C1QB	0.000775	2.13e-05	1.41644	complement component 1, q subcomponent, B chain
SCARNA22	0.0232	0.00277	1.41397	small Cajal body-specific RNA 22
SLC1A7	0.00063	1.56e-05	1.40487	solute carrier family 1 (glutamate transporter), member 7
THAP3	2.1e-08	1.33e-12	1.40388	THAP domain containing, apoptosis associated protein 3
PLAC8	0.0176	0.00186	1.38688	placenta-specific 8
C6orf118	2.19e-05	1.04e-07	1.38527	chromosome 6 open reading frame 118
OVCH1	0.000814	2.32e-05	1.38186	ovochymase 1
RNASE3	0.000441	9.05e-06	1.38028	ribonuclease, RNase A family, 3
RNASE2	0.00223	9.97e-05	1.37245	ribonuclease, RNase A family, 2 (liver, eosinophil-derived neurotoxin)
SECTM1	0.0137	0.00132	1.36869	secreted and transmembrane 1
IGLL5	0.0149	0.00147	1.35589	immunoglobulin lambda-like polypeptide 5
SNORA28	0.00035	6.18e-06	1.34801	small nucleolar RNA, H/ACA box 28
REP15	0.00189	7.83e-05	1.33494	RAB15 effector protein
CCNA2	0.000206	2.74e-06	1.33147	cyclin A2
SNORD17	0.00133	4.59e-05	1.32739	small nucleolar RNA, C/D box 17
NEAT1	0.000261	3.94e-06	1.32328	nuclear paraspeckle assembly transcript 1 (non-protein coding)
FAT2	0.0145	0.00142	1.31578	FAT tumor suppressor homolog 2 (Drosophila)
C5AR1	0.000637	1.58e-05	1.30208	complement component 5a receptor 1
CCDC136	1.51e-06	1.5e-09	1.29691	coiled-coil domain containing 136
EBI3	0.00244	0.000114	1.2852	Epstein-Barr virus induced 3
PCK1	0.00838	0.000655	1.27869	phosphoenolpyruvate carboxykinase 1 (soluble)
PCID2	1.3e-05	4.76e-08	1.27859	PCI domain containing 2
STAB1	0.000117	1.23e-06	1.27688	stabilin 1
RBM14	1.98e-07	6.06e-11	1.27676	RNA binding motif protein 14
C12orf28	0.00145	5.24e-05	1.26809	chromosome 12 open reading frame 28
SNORD67	0.00178	7.17e-05	1.26707	small nucleolar RNA, C/D box 67
LRRC37A3	0.00329	0.000174	1.26099	leucine rich repeat containing 37, member A3
C1QA	0.000971	2.95e-05	1.2545	complement component 1, q subcomponent, A chain
AHSA2	1.03e-05	3.39e-08	1.25268	AHA1, activator of heat shock 90kDa protein ATPase homolog 2 (yeast)
HSD11B2	0.000266	4.02e-06	1.24386	hydroxysteroid (11-beta) dehydrogenase 2
SERPINC1	0.00942	0.00077	1.24313	serpin peptidase inhibitor, clade C (antithrombin), member 1
NT5DC4	0.0109	0.000946	1.24121	5'-nucleotidase domain containing 4
DIP2C	2.5e-05	1.25e-07	1.23925	DIP2 disco-interacting protein 2 homolog C (Drosophila)
PTPRK	3.28e-05	1.83e-07	1.22621	protein tyrosine phosphatase, receptor type, K
BCL2A1	0.04	0.00603	1.21458	BCL2-related protein A1
PDLIM4	0.000339	5.79e-06	1.2145	PDZ and LIM domain 4
SAP25	1.32e-05	4.86e-08	1.21152	Sin3A-associated protein, 25kDa
PEX6	0.00807	0.000621	1.21073	peroxisomal biogenesis factor 6
C17orf69	9.9e-05	9.46e-07	1.20786	chromosome 17 open reading frame 69
NUPR1	0.00372	0.000208	1.20675	nuclear protein, transcriptional regulator, 1
MYBPH	0.0209	0.00236	1.20099	myosin binding protein H
ROS1	0.000702	1.83e-05	1.20091	c-ros oncogene 1 , receptor tyrosine kinase
PEG3	0.00353	0.000193	1.19918	paternally expressed 3
C4orf6	0.0109	0.000949	1.1844	chromosome 4 open reading frame 6
EIF4G3	0.00159	5.95e-05	1.1799	eukaryotic translation initiation factor 4 gamma, 3
MS4A6A	0.00327	0.000173	1.17364	membrane-spanning 4-domains, subfamily A, member 6A
SNORA46	0.000128	1.4e-06	1.16476	small nucleolar RNA, H/ACA box 46
BATF	0.0189	0.00206	1.16304	basic leucine zipper transcription factor, ATF-like
DOK3	2.46e-06	3.14e-09	1.15883	docking protein 3
SLC5A3	2.48e-06	3.2e-09	1.15811	solute carrier family 5 (sodium/myo-inositol cotransporter), member 3
IRF7	0.0163	0.00167	1.15227	interferon regulatory factor 7
EDAR	0.0182	0.00195	1.14957	ectodysplasin A receptor
SCIN	0.0117	0.00105	1.14866	scinderin
EIF2A	0.00432	0.000256	1.14638	eukaryotic translation initiation factor 2A, 65kDa
LAIR1	0.0029	0.000147	1.14593	leukocyte-associated immunoglobulin-like receptor 1
ARL17B	0.0016	6.05e-05	1.13597	ADP-ribosylation factor-like 17B
PRAMEF12	0.0238	0.00288	1.13165	PRAME family member 12
FCGR2C	0.00346	0.000187	1.12928	Fc fragment of IgG, low affinity IIc, receptor for (CD32) (gene/pseudogene)
CDH23	0.000941	2.82e-05	1.12568	cadherin-related 23
FLCN	7.59e-07	4.26e-10	1.11924	folliculin
DDIT4L	0.000409	8.15e-06	1.11882	DNA-damage-inducible transcript 4-like
LILRB1	6.41e-05	5.09e-07	1.11602	leukocyte immunoglobulin-like receptor, subfamily B (with TM and ITIM domains), member 1
MERTK	0.00158	5.92e-05	1.11452	c-mer proto-oncogene tyrosine kinase
FCGR2A	0.00244	0.000114	1.11176	Fc fragment of IgG, low affinity IIa, receptor (CD32)
WIPF3	0.00211	9.24e-05	1.10861	WAS/WASL interacting protein family, member 3
FCGR3A	0.018	0.00193	1.10445	Fc fragment of IgG, low affinity IIIa, receptor (CD16a)
LAT2	0.000344	5.96e-06	1.10188	linker for activation of T cells family, member 2
ZNF850	3.81e-06	6.79e-09	1.1017	zinc finger protein 850
PNPLA7	1.94e-05	8.47e-08	1.09981	patatin-like phospholipase domain containing 7
ADORA3	0.0259	0.00324	1.09786	adenosine A3 receptor
SLC16A3	0.000485	1.05e-05	1.09698	solute carrier family 16, member 3 (monocarboxylic acid transporter 4)
TMEM2	0.00075	2.02e-05	1.09424	transmembrane protein 2
VASP	0.00622	0.00043	1.09386	vasodilator-stimulated phosphoprotein
C7orf69	0.0253	0.00315	1.09166	chromosome 7 open reading frame 69
RCVRN	0.004	0.000231	1.08796	recoverin
COL27A1	0.00158	5.92e-05	1.08665	collagen, type XXVII, alpha 1
RBMY1B	0.0342	0.00482	1.08646	RNA binding motif protein, Y-linked, family 1, member B
TTN	0.0013	4.4e-05	1.08569	titin
ITGB2	0.000884	2.59e-05	1.0834	integrin, beta 2 (complement component 3 receptor 3 and 4 subunit)
RNU6ATAC	2.46e-06	3.11e-09	1.08276	RNA, U6atac small nuclear (U12-dependent splicing)
SCARNA5	0.000225	3.13e-06	1.08172	small Cajal body-specific RNA 5
CXorf28	0.00413	0.000241	1.07599	chromosome X open reading frame 28
HMOX1	0.00113	3.58e-05	1.07532	heme oxygenase (decycling) 1
FSD2	6.31e-05	4.91e-07	1.06776	fibronectin type III and SPRY domain containing 2
RBM47	0.0111	0.000976	1.06678	RNA binding motif protein 47
TLR2	0.0242	0.00295	1.06672	toll-like receptor 2
TSPAN10	0.00278	0.000138	1.05896	tetraspanin 10
CHST6	0.0011	3.48e-05	1.05729	carbohydrate (N-acetylglucosamine 6-O) sulfotransferase 6
SNORD1B	0.00707	0.000514	1.05422	small nucleolar RNA, C/D box 1B
RTP3	0.00546	0.000357	1.05371	receptor (chemosensory) transporter protein 3
ZBED6	0.00652	0.000459	1.05252	zinc finger, BED-type containing 6
FOSL2	0.00105	3.26e-05	1.0436	FOS-like antigen 2
IGF1R	0.000374	6.91e-06	1.04334	insulin-like growth factor 1 receptor
CCR5	0.00325	0.000171	1.03205	chemokine (C-C motif) receptor 5
BTN3A2	0.032	0.0044	1.03052	butyrophilin, subfamily 3, member A2
CSDA	0.00733	0.000541	1.02897	cold shock domain protein A
MT1X	0.00133	4.54e-05	1.02888	metallothionein 1X
ARGLU1	0.00051	1.13e-05	1.02617	arginine and glutamate rich 1
ITGAL	0.00449	0.000272	1.02553	integrin, alpha L (antigen CD11A (p180), lymphocyte function-associated antigen 1; alpha polypeptide)
ACRC	1.62e-06	1.71e-09	1.02373	acidic repeat containing
PAPOLA	3.81e-06	6.72e-09	1.02362	poly(A) polymerase alpha
C4A	0.00291	0.000147	1.02272	complement component 4A (Rodgers blood group)
PSMD10	4.13e-05	2.7e-07	1.022	proteasome (prosome, macropain) 26S subunit, non-ATPase, 10
RPS16P5	5.46e-05	3.93e-07	1.0193	ribosomal protein S16 pseudogene 5
C14orf135	2.27e-05	1.1e-07	1.01263	chromosome 14 open reading frame 135
SPEM1	0.00314	0.000164	1.01151	spermatid maturation 1
TLR5	0.00766	0.000576	1.00935	toll-like receptor 5
C10orf10	0.0485	0.00796	1.00567	chromosome 10 open reading frame 10
TNFRSF25	0.00299	0.000153	1.00454	tumor necrosis factor receptor superfamily, member 25
ABCA17P	1.07e-05	3.58e-08	1.00273	ATP-binding cassette, sub-family A (ABC1), member 17, pseudogene
PPME1	0.00564	0.000373	-1.00129	protein phosphatase methylesterase 1
PSORS1C2	0.0259	0.00325	-1.00203	psoriasis susceptibility 1 candidate 2
HTR7	4.16e-05	2.74e-07	-1.00208	5-hydroxytryptamine (serotonin) receptor 7 (adenylate cyclase-coupled)
MPO	0.000487	1.05e-05	-1.00221	myeloperoxidase
PCP4L1	0.00982	0.000817	-1.00234	Purkinje cell protein 4 like 1
COL13A1	0.00123	4.07e-05	-1.00426	collagen, type XIII, alpha 1
FOXC1	0.00969	0.0008	-1.00557	forkhead box C1
IRGC	0.0104	0.000888	-1.00831	immunity-related GTPase family, cinema
CYP4F3	0.0492	0.00811	-1.00848	cytochrome P450, family 4, subfamily F, polypeptide 3
UBE2N	0.00139	4.9e-05	-1.01005	ubiquitin-conjugating enzyme E2N
IL17B	0.0311	0.00423	-1.01047	interleukin 17B
GYPA	0.00939	0.000766	-1.01113	glycophorin A (MNS blood group)
HAPLN1	0.00121	3.98e-05	-1.01199	hyaluronan and proteoglycan link protein 1
FLT3	0.00435	0.000259	-1.01322	fms-related tyrosine kinase 3
QPRT	0.0208	0.00235	-1.01416	quinolinate phosphoribosyltransferase
FAM69C	1.94e-05	8.67e-08	-1.01427	family with sequence similarity 69, member C
KCTD13	0.00537	0.000349	-1.01465	potassium channel tetramerisation domain containing 13
BEX5	0.00382	0.000216	-1.01475	brain expressed, X-linked 5
HBA2	0.0497	0.00821	-1.0148	hemoglobin, alpha 2
AMZ2P1	0.000345	5.98e-06	-1.01483	archaelysin family metallopeptidase 2 pseudogene 1
OSCP1	0.00211	9.27e-05	-1.01522	organic solute carrier partner 1
COLEC11	0.0268	0.00342	-1.01567	collectin sub-family member 11
PPP1R2	6.44e-05	5.12e-07	-1.01859	protein phosphatase 1, regulatory (inhibitor) subunit 2
GK5	0.00036	6.44e-06	-1.01896	glycerol kinase 5 (putative)
PNOC	0.0112	0.000985	-1.01923	prepronociceptin
GLDN	6.15e-05	4.69e-07	-1.02204	gliomedin
CYP4F2	0.00461	0.000282	-1.02399	cytochrome P450, family 4, subfamily F, polypeptide 2
BFSP1	8.26e-05	7.25e-07	-1.02787	beaded filament structural protein 1, filensin
LARP6	2.92e-05	1.56e-07	-1.02858	La ribonucleoprotein domain family, member 6
SPOCK3	0.00052	1.17e-05	-1.0297	sparc/osteonectin, cwcv and kazal-like domains proteoglycan (testican) 3
FMO1	0.0432	0.00674	-1.03171	flavin containing monooxygenase 1
DPY19L2P3	0.00265	0.000129	-1.0333	dpy-19-like 2 pseudogene 3 (C. elegans)
L2HGDH	0.0298	0.00397	-1.03401	L-2-hydroxyglutarate dehydrogenase
SUN3	0.00128	4.31e-05	-1.03441	Sad1 and UNC84 domain containing 3
DPYSL5	0.000521	1.17e-05	-1.03451	dihydropyrimidinase-like 5
HTR7P1	0.00268	0.000131	-1.03538	5-hydroxytryptamine (serotonin) receptor 7 pseudogene 1
TARBP1	1.03e-07	2.29e-11	-1.03831	TAR (HIV-1) RNA binding protein 1
TMEM191C	0.00036	6.44e-06	-1.03974	transmembrane protein 191C
NRIP3	0.0164	0.00169	-1.0398	nuclear receptor interacting protein 3
HMGCLL1	0.000793	2.24e-05	-1.04057	3-hydroxymethyl-3-methylglutaryl-CoA lyase-like 1
OLA1	0.000164	1.98e-06	-1.04061	Obg-like ATPase 1
VAX1	0.000378	7.09e-06	-1.04129	ventral anterior homeobox 1
TSNAX	3.76e-05	2.28e-07	-1.04394	translin-associated factor X
CDKN3	0.00925	0.000751	-1.04493	cyclin-dependent kinase inhibitor 3
CRYM	0.0101	0.000852	-1.04652	crystallin, mu
COL11A2	0.00337	0.00018	-1.04654	collagen, type XI, alpha 2
SLC7A4	0.00212	9.31e-05	-1.04717	solute carrier family 7 (orphan transporter), member 4
SCARA5	0.0492	0.0081	-1.04998	scavenger receptor class A, member 5 (putative)
CACNG1	0.00108	3.4e-05	-1.05223	calcium channel, voltage-dependent, gamma subunit 1
ALLC	0.0349	0.00497	-1.05295	allantoicase
LOC389033	0.000251	3.69e-06	-1.05367	placenta-specific 9 pseudogene
RRP7B	0.000972	2.96e-05	-1.05573	ribosomal RNA processing 7 homolog B (S. cerevisiae)
DRD4	2.3e-07	8.22e-11	-1.05777	dopamine receptor D4
ELF2	0.0244	0.00298	-1.06205	E74-like factor 2 (ets domain transcription factor)
LAMB1	0.000138	1.55e-06	-1.06606	laminin, beta 1
DYNC1I1	0.0222	0.0026	-1.06764	dynein, cytoplasmic 1, intermediate chain 1
CCNB1	0.00753	0.000563	-1.07172	cyclin B1
C6orf221	0.000319	5.25e-06	-1.07414	chromosome 6 open reading frame 221
BCL2L15	0.00971	0.000802	-1.07598	BCL2-like 15
ZWILCH	0.00569	0.000379	-1.07824	Zwilch, kinetochore associated, homolog (Drosophila)
MAG	0.00932	0.000759	-1.0793	myelin associated glycoprotein
ELOVL1	0.00879	0.0007	-1.08151	ELOVL fatty acid elongase 1
CLRN1-AS1	0.00902	0.000726	-1.08313	CLRN1 antisense RNA 1 (non-protein coding)
LPP-AS2	0.00241	0.000112	-1.08434	LPP antisense RNA 2 (non-protein coding)
GNG13	0.00296	0.000151	-1.08484	guanine nucleotide binding protein (G protein), gamma 13
SUN5	0.022	0.00256	-1.08627	Sad1 and UNC84 domain containing 5
PRDM12	0.0101	0.000847	-1.08872	PR domain containing 12
C17orf108	7.41e-06	2.02e-08	-1.08954	chromosome 17 open reading frame 108
CCDC113	0.00107	3.34e-05	-1.08956	coiled-coil domain containing 113
KLC2	0.0119	0.00107	-1.08996	kinesin light chain 2
BTBD16	0.0214	0.00246	-1.09321	BTB (POZ) domain containing 16
ZIM2	0.00057	1.36e-05	-1.09327	zinc finger, imprinted 2
NKX2-3	0.00763	0.000574	-1.09351	NK2 homeobox 3
HRASLS5	0.0102	0.00087	-1.09385	HRAS-like suppressor family, member 5
FOLH1	0.00124	4.1e-05	-1.09413	folate hydrolase (prostate-specific membrane antigen) 1
LOC100289187	0.000356	6.35e-06	-1.09549	transmembrane protein 225-like
LRRN4CL	0.00295	0.000151	-1.09603	LRRN4 C-terminal like
PAPL	0.00718	0.000525	-1.09887	iron/zinc purple acid phosphatase-like protein
HS3ST3A1	0.0148	0.00146	-1.09999	heparan sulfate (glucosamine) 3-O-sulfotransferase 3A1
DARC	0.00474	0.000292	-1.10071	Duffy blood group, chemokine receptor
PROP1	0.02	0.00222	-1.10178	PROP paired-like homeobox 1
WDTC1	0.0017	6.62e-05	-1.10622	WD and tetratricopeptide repeats 1
SLC10A4	0.00425	0.000251	-1.10706	solute carrier family 10 (sodium/bile acid cotransporter family), member 4
HDC	0.000375	6.99e-06	-1.10718	histidine decarboxylase
C3orf80	0.0374	0.00548	-1.10778	chromosome 3 open reading frame 80
NKAPL	0.00787	0.000599	-1.1082	NFKB activating protein-like
DOCK3	0.0177	0.00189	-1.10997	dedicator of cytokinesis 3
STAT4	0.000463	9.68e-06	-1.11114	signal transducer and activator of transcription 4
PYCR2	0.0486	0.00796	-1.11343	pyrroline-5-carboxylate reductase family, member 2
SARS	0.000547	1.27e-05	-1.11816	seryl-tRNA synthetase
C18orf42	0.00185	7.61e-05	-1.1205	chromosome 18 open reading frame 42
MATN3	0.00075	2.03e-05	-1.12053	matrilin 3
EGFL6	0.00397	0.000228	-1.12099	EGF-like-domain, multiple 6
MAEL	6.72e-05	5.44e-07	-1.12553	maelstrom homolog (Drosophila)
CITED1	0.00158	5.94e-05	-1.12945	Cbp/p300-interacting transactivator, with Glu/Asp-rich carboxy-terminal domain, 1
LOC646999	0.000115	1.19e-06	-1.12975	akirin 1 pseudogene
OR11A1	0.0293	0.00388	-1.13237	olfactory receptor, family 11, subfamily A, member 1
DYDC2	0.0092	0.000745	-1.13275	DPY30 domain containing 2
RPL13AP17	0.00264	0.000128	-1.14154	ribosomal protein L13a pseudogene 17
UROS	0.0177	0.00188	-1.14256	uroporphyrinogen III synthase
CASP2	0.00162	6.12e-05	-1.14291	caspase 2, apoptosis-related cysteine peptidase
C17orf102	0.00463	0.000283	-1.14439	chromosome 17 open reading frame 102
SETD7	0.000101	9.74e-07	-1.14696	SET domain containing (lysine methyltransferase) 7
CENPP	0.000497	1.08e-05	-1.14709	centromere protein P
CPXM1	0.00353	0.000193	-1.14978	carboxypeptidase X (M14 family), member 1
C10orf27	0.00895	0.000717	-1.151	chromosome 10 open reading frame 27
OPN3	0.00863	0.000683	-1.15101	opsin 3
TYRP1	0.00579	0.000389	-1.15218	tyrosinase-related protein 1
FAM178B	0.0296	0.00393	-1.15918	family with sequence similarity 178, member B
PAH	0.00113	3.59e-05	-1.16578	phenylalanine hydroxylase
TARP	0.00184	7.54e-05	-1.16792	TCR gamma alternate reading frame protein
KDM4D	0.00168	6.48e-05	-1.17716	lysine (K)-specific demethylase 4D
KCNH2	0.00948	0.000776	-1.17975	potassium voltage-gated channel, subfamily H (eag-related), member 2
ANKRD7	0.000881	2.57e-05	-1.18213	ankyrin repeat domain 7
RET	0.0197	0.00217	-1.19048	ret proto-oncogene
IGF2-AS	0.0196	0.00217	-1.19616	insulin-like growth factor 2 antisense (non-protein coding)
GSTZ1	3.73e-05	2.24e-07	-1.1971	glutathione transferase zeta 1
PIGC	0.0126	0.00116	-1.19896	phosphatidylinositol glycan anchor biosynthesis, class C
C2orf82	0.000399	7.84e-06	-1.20643	chromosome 2 open reading frame 82
PLLP	0.00178	7.19e-05	-1.20953	plasmolipin
TBXA2R	0.0352	0.00504	-1.21058	thromboxane A2 receptor
STARD9	0.00653	0.00046	-1.22019	StAR-related lipid transfer (START) domain containing 9
SNORA12	0.00137	4.78e-05	-1.22103	small nucleolar RNA, H/ACA box 12
C1orf85	0.00106	3.31e-05	-1.22193	chromosome 1 open reading frame 85
NAALADL2	0.0468	0.00758	-1.22249	N-acetylated alpha-linked acidic dipeptidase-like 2
FRMPD2	0.00521	0.000335	-1.22385	FERM and PDZ domain containing 2
TNNI1	0.000683	1.76e-05	-1.2424	troponin I type 1 (skeletal, slow)
GBA3	0.0025	0.000119	-1.25027	glucosidase, beta, acid 3 (cytosolic)
CLC	0.0431	0.00672	-1.2532	Charcot-Leyden crystal protein
GUCA1B	0.0321	0.00443	-1.26478	guanylate cyclase activator 1B (retina)
ZCCHC12	0.0118	0.00107	-1.26746	zinc finger, CCHC domain containing 12
NPPC	0.00979	0.000812	-1.26812	natriuretic peptide C
INSL3	0.00335	0.000179	-1.2691	insulin-like 3 (Leydig cell)
GPR132	0.0233	0.00279	-1.27211	G protein-coupled receptor 132
EDN3	0.000252	3.71e-06	-1.27302	endothelin 3
SLC22A10	0.032	0.00441	-1.27698	solute carrier family 22, member 10
ZSCAN1	5.86e-06	1.39e-08	-1.27976	zinc finger and SCAN domain containing 1
CYP26A1	0.0414	0.00633	-1.28735	cytochrome P450, family 26, subfamily A, polypeptide 1
ALB	5.67e-05	4.16e-07	-1.29283	albumin
SSR4P1	2.46e-05	1.22e-07	-1.30357	signal sequence receptor, delta pseudogene 1
CYB5RL	0.0039	0.000222	-1.30872	cytochrome b5 reductase-like
ADCYAP1	0.000443	9.13e-06	-1.32612	adenylate cyclase activating polypeptide 1 (pituitary)
RNASE13	0.004	0.000231	-1.33121	ribonuclease, RNase A family, 13 (non-active)
C10orf107	0.00024	3.46e-06	-1.33453	chromosome 10 open reading frame 107
TAAR5	0.00136	4.75e-05	-1.33932	trace amine associated receptor 5
ASMT	1.84e-05	7.87e-08	-1.34278	acetylserotonin O-methyltransferase
C1orf182	0.00749	0.000559	-1.34312	chromosome 1 open reading frame 182
TAC1	0.00569	0.000379	-1.35029	tachykinin, precursor 1
PVRL3-AS1	0.000241	3.48e-06	-1.36621	PVRL3 antisense RNA 1 (non-protein coding)
CARNS1	0.000226	3.15e-06	-1.36754	carnosine synthase 1
OGN	0.0447	0.00709	-1.37063	osteoglycin
LIN9	0.00541	0.000353	-1.37422	lin-9 homolog (C. elegans)
SLC35D2	0.00179	7.25e-05	-1.37543	solute carrier family 35, member D2
ASB16	0.00236	0.000108	-1.38338	ankyrin repeat and SOCS box containing 16
FCAMR	0.047	0.00761	-1.39892	Fc receptor, IgA, IgM, high affinity
FOLH1B	0.000609	1.48e-05	-1.40405	folate hydrolase 1B
VGF	0.000893	2.62e-05	-1.40979	VGF nerve growth factor inducible
IL2RG	0.00282	0.000141	-1.43315	interleukin 2 receptor, gamma
FMO6P	0.017	0.00177	-1.4468	flavin containing monooxygenase 6 pseudogene
SSX3	0.0405	0.00614	-1.45764	synovial sarcoma, X breakpoint 3
MATN2	0.00338	0.000181	-1.46413	matrilin 2
ADRA1D	0.000237	3.4e-06	-1.46697	adrenergic, alpha-1D-, receptor
PRMT8	0.00155	5.76e-05	-1.4712	protein arginine methyltransferase 8
CHRDL2	7.83e-05	6.74e-07	-1.47798	chordin-like 2
NMU	0.00316	0.000165	-1.4949	neuromedin U
ST7-AS1	0.000179	2.23e-06	-1.49924	ST7 antisense RNA 1 (non-protein coding)
PPEF1	0.000463	9.69e-06	-1.50658	protein phosphatase, EF-hand calcium binding domain 1
KRBOX1	4.46e-05	3.01e-07	-1.52104	KRAB box domain containing 1
OPALIN	5.49e-05	3.99e-07	-1.5327	oligodendrocytic myelin paranodal and inner loop protein
OR4A16	0.0336	0.00471	-1.5588	olfactory receptor, family 4, subfamily A, member 16
OR6C74	0.00534	0.000347	-1.61929	olfactory receptor, family 6, subfamily C, member 74
SST	0.00487	0.000304	-1.63573	somatostatin
KLHDC7B	0.00302	0.000156	-1.63945	kelch domain containing 7B
GPR45	0.0228	0.00269	-1.64676	G protein-coupled receptor 45
OR51A7	0.0169	0.00176	-1.68806	olfactory receptor, family 51, subfamily A, member 7
GUCY2GP	0.0212	0.00241	-1.69349	guanylate cyclase 2G homolog (mouse), pseudogene
EFHB	0.000165	2.01e-06	-1.72713	EF-hand domain family, member B
LINC00458	0.00754	0.000564	-1.74976	long intergenic non-protein coding RNA 458
PI3	0.00301	0.000155	-1.79934	peptidase inhibitor 3, skin-derived
PBOV1	0.00267	0.00013	-1.82987	prostate and breast cancer overexpressed 1
CRH	0.0036	0.000199	-1.85339	corticotropin releasing hormone
RBM3	2.1e-08	1.61e-12	-2.08265	RNA binding motif (RNP1, RRM) protein 3
CCT6B	2.96e-08	4.02e-12	-2.10901	chaperonin containing TCP1, subunit 6B (zeta 2)

## Sheet: Table S2-DEGs from temporal
GENE_SYMBOL	adj.P.Val	P.Value	logFC	GENE_NAME
MIA	1.22e-06	4.36e-10	2.06166	melanoma inhibitory activity
FCGBP	0.000421	1.56e-06	2.00367	Fc fragment of IgG binding protein
CD163	0.0112	0.000365	1.94909	CD163 molecule
SNX31	5.55e-05	7.09e-08	1.89455	sorting nexin 31
SLAMF8	0.0158	0.000627	1.88145	SLAM family member 8
SPP1	0.000645	3.13e-06	1.87956	secreted phosphoprotein 1
RNASE2	0.00681	0.000158	1.8481	ribonuclease, RNase A family, 2 (liver, eosinophil-derived neurotoxin)
VSIG4	0.00503	9.25e-05	1.81006	V-set and immunoglobulin domain containing 4
MYBPH	0.0105	0.000325	1.80053	myosin binding protein H
HSPA1A	2.09e-06	9.24e-10	1.66984	heat shock 70kDa protein 1A
C1QC	0.000226	6.24e-07	1.66463	complement component 1, q subcomponent, C chain
SIGLEC14	0.00826	0.000218	1.66328	sialic acid binding Ig-like lectin 14
C1QB	0.00237	2.5e-05	1.62818	complement component 1, q subcomponent, B chain
MS4A6A	0.00246	2.68e-05	1.59032	membrane-spanning 4-domains, subfamily A, member 6A
CCL2	0.00827	0.000218	1.58155	chemokine (C-C motif) ligand 2
RNASE3	0.00608	0.000127	1.57373	ribonuclease, RNase A family, 3
C1QA	0.00156	1.28e-05	1.56548	complement component 1, q subcomponent, A chain
C5AR1	0.00264	2.96e-05	1.56251	complement component 5a receptor 1
HIST1H2AC	3.48e-05	3.79e-08	1.51272	histone cluster 1, H2ac
FCER1A	0.0147	0.000553	1.50793	Fc fragment of IgE, high affinity I, receptor for; alpha polypeptide
EFCAB3	0.0298	0.00166	1.46275	EF-hand calcium binding domain 3
THAP3	3.78e-07	7.73e-11	1.44932	THAP domain containing, apoptosis associated protein 3
CHORDC1	4.17e-07	9.23e-11	1.44424	cysteine and histidine-rich domain (CHORD) containing 1
LILRB3	0.0252	0.00129	1.44342	leukocyte immunoglobulin-like receptor, subfamily B (with TM and ITIM domains), member 3
CCR5	0.00147	1.16e-05	1.39891	chemokine (C-C motif) receptor 5
HSPB1	8.7e-06	6.52e-09	1.38459	heat shock 27kDa protein 1
LYVE1	0.00162	1.36e-05	1.37527	lymphatic vessel endothelial hyaluronan receptor 1
EBI3	0.000743	3.99e-06	1.36609	Epstein-Barr virus induced 3
FPR1	0.0231	0.00112	1.36512	formyl peptide receptor 1
CFD	0.00107	7.24e-06	1.3549	complement factor D (adipsin)						7
STAB1	0.000852	5.12e-06	1.35304	stabilin 1
SLC16A3	0.00402	6.3e-05	1.32954	solute carrier family 16, member 3 (monocarboxylic acid transporter 4)
SECTM1	0.023	0.00112	1.31424	secreted and transmembrane 1
TLR2	0.0149	0.000566	1.31231	toll-like receptor 2
BATF	0.00884	0.000245	1.30879	basic leucine zipper transcription factor, ATF-like
SLC1A7	0.00431	7.12e-05	1.30616	solute carrier family 1 (glutamate transporter), member 7
FCGR2C	0.00461	7.91e-05	1.29523	Fc fragment of IgG, low affinity IIc, receptor for (CD32) (gene/pseudogene)
FCGR2A	0.00428	7.01e-05	1.29364	Fc fragment of IgG, low affinity IIa, receptor (CD32)
TLR5	0.00188	1.71e-05	1.29141	toll-like receptor 5
LILRB1	0.00178	1.59e-05	1.29081	leukocyte immunoglobulin-like receptor, subfamily B (with TM and ITIM domains), member 1
COL8A2	0.00066	3.29e-06	1.28857	collagen, type VIII, alpha 2
AQP1	0.00594	0.000123	1.28425	aquaporin 1 (Colton blood group)
NEAT1	0.0104	0.000316	1.27177	nuclear paraspeckle assembly transcript 1 (non-protein coding)
SLC7A7	0.00371	5.49e-05	1.26467	solute carrier family 7 (amino acid transporter light chain, y+L system), member 7
SCIN	0.0143	0.000537	1.25989	scinderin
TGFBI	0.00719	0.000172	1.2553	transforming growth factor, beta-induced, 68kDa
PEX6	0.017	0.000696	1.2503	peroxisomal biogenesis factor 6
OR1A2	0.019	0.000831	1.2482	olfactory receptor, family 1, subfamily A, member 2
ALOX5AP	0.0133	0.000474	1.24352	arachidonate 5-lipoxygenase-activating protein
HLA-DQA1	0.0371	0.0023	1.24274	major histocompatibility complex, class II, DQ alpha 1
C6orf118	0.000756	4.09e-06	1.24075	chromosome 6 open reading frame 118
MILR1	0.000906	5.63e-06	1.23289	mast cell immunoglobulin-like receptor 1
FLCN	8.23e-07	2.33e-10	1.23117	folliculin
ITGB2	0.00974	0.000286	1.22838	integrin, beta 2 (complement component 3 receptor 3 and 4 subunit)
CDH23	0.000143	3.2e-07	1.22255	cadherin-related 23
FCGR3A	0.0364	0.00222	1.22121	Fc fragment of IgG, low affinity IIIa, receptor (CD16a)
ADORA3	0.0176	0.000736	1.21555	adenosine A3 receptor
HPGDS	0.000597	2.76e-06	1.21431	hematopoietic prostaglandin D synthase
MS4A14	0.0339	0.002	1.21163	membrane-spanning 4-domains, subfamily A, member 14
RUNX1	0.0444	0.00304	1.20749	runt-related transcription factor 1
HSD11B2	0.0178	0.000747	1.20051	hydroxysteroid (11-beta) dehydrogenase 2
CD300A	0.00742	0.000182	1.19785	CD300a molecule
LAT2	0.00472	8.33e-05	1.19635	linker for activation of T cells family, member 2
MS4A4A	0.00461	7.92e-05	1.18813	membrane-spanning 4-domains, subfamily A, member 4
HSPA1B	0.00012	2.48e-07	1.18636	heat shock 70kDa protein 1B
HMOX1	0.00433	7.19e-05	1.18279	heme oxygenase (decycling) 1
VASP	0.0191	0.000836	1.18239	vasodilator-stimulated phosphoprotein
SLC5A3	4.62e-05	5.71e-08	1.18061	solute carrier family 5 (sodium/myo-inositol cotransporter), member 3
NFAM1	0.000775	4.32e-06	1.16967	NFAT activating protein with ITAM motif 1
CSDA	0.0102	0.000308	1.15178	cold shock domain protein A
TRIM60	0.0332	0.00194	1.1512	tripartite motif containing 60
PARVG	0.0122	0.00041	1.15112	parvin, gamma
LAIR1	0.0126	0.000432	1.14489	leukocyte-associated immunoglobulin-like receptor 1
F13A1	0.0156	0.000614	1.1434	coagulation factor XIII, A1 polypeptide
CCDC136	0.0033	4.49e-05	1.14015	coiled-coil domain containing 136
CCR1	0.00705	0.000166	1.1357	chemokine (C-C motif) receptor 1
VEGFA	0.0289	0.00159	1.13501	vascular endothelial growth factor A
P2RY6	0.00335	4.6e-05	1.13238	pyrimidinergic receptor P2Y, G-protein coupled, 6
RASAL3	0.00712	0.000168	1.12979	RAS protein activator like 3
TNFAIP8L2	0.0177	0.000742	1.1197	tumor necrosis factor, alpha-induced protein 8-like 2
SYK	0.00284	3.35e-05	1.117	spleen tyrosine kinase
C13orf35	0.0467	0.00332	1.11425	chromosome 13 open reading frame 35
PTPRC	0.00936	0.000269	1.11221	protein tyrosine phosphatase, receptor type, C
CDCP1	0.0396	0.00254	1.1117	CUB domain containing protein 1
CCNA2	0.00203	1.96e-05	1.10608	cyclin A2
MSR1	0.00299	3.78e-05	1.10428	macrophage scavenger receptor 1
IL18	0.0107	0.000332	1.10179	interleukin 18 (interferon-gamma-inducing factor)
C15orf62	0.00868	0.000239	1.10047	chromosome 15 open reading frame 62
CD14	0.0353	0.00212	1.10023	CD14 molecule
EVI2B	0.00697	0.000163	1.09577	ecotropic viral integration site 2B
STEAP3	0.00296	3.69e-05	1.09434	STEAP family member 3, metalloreductase
LCP1	0.0232	0.00114	1.09325	lymphocyte cytosolic protein 1 (L-plastin)
SASH3	0.00332	4.56e-05	1.09106	SAM and SH3 domain containing 3
DENND2D	0.00105	6.93e-06	1.09047	DENN/MADD domain containing 2D
CMKLR1	0.0155	0.000602	1.08715	chemokine-like receptor 1
TRAF3IP3	0.00827	0.000218	1.08611	TRAF3 interacting protein 3
CYBB	0.00314	4.13e-05	1.07871	cytochrome b-245, beta polypeptide
PLCZ1	0.0493	0.00361	1.07706	phospholipase C, zeta 1
SAMSN1	0.0283	0.00153	1.07229	SAM domain, SH3 domain and nuclear localization signals 1
RCVRN	0.0146	0.00055	1.07069	recoverin
HSPA6	0.00412	6.57e-05	1.06178	heat shock 70kDa protein 6 (HSP70B')
IKZF1	0.0156	0.000608	1.05725	IKAROS family zinc finger 1 (Ikaros)
RBM14	2.68e-05	2.6e-08	1.05708	RNA binding motif protein 14
PDLIM4	0.00174	1.52e-05	1.0569	PDZ and LIM domain 4
IFI30	0.0397	0.00255	1.05609	interferon, gamma-inducible protein 30
IL10RA	0.0253	0.00129	1.0541	interleukin 10 receptor, alpha
P4HA1	7.04e-05	1.09e-07	1.05166	prolyl 4-hydroxylase, alpha polypeptide I
FPR3	0.0347	0.00207	1.05049	formyl peptide receptor 3
FYB	0.0123	0.000417	1.04275	FYN binding protein
OR2W3	0.0456	0.00319	1.03803	olfactory receptor, family 2, subfamily W, member 3
CD68	0.0112	0.000364	1.03206	CD68 molecule
NCF1	0.00284	3.36e-05	1.03024	neutrophil cytosolic factor 1
HMHA1	0.0138	0.000501	1.02989	histocompatibility (minor) HA-1
DDIT4L	0.00366	5.38e-05	1.02756	DNA-damage-inducible transcript 4-like
CXorf28	0.0212	0.000989	1.02724	chromosome X open reading frame 28
CPVL	0.00852	0.000231	1.02422	carboxypeptidase, vitellogenic-like
EIF2A	0.0243	0.00122	1.02392	eukaryotic translation initiation factor 2A, 65kDa
OR51D1	0.0458	0.0032	1.02264	olfactory receptor, family 51, subfamily D, member 1
LINC00158	0.0241	0.0012	1.02082	long intergenic non-protein coding RNA 158
PMFBP1	0.0263	0.00137	1.02039	polyamine modulated factor 1 binding protein 1
MAFF	0.0187	0.000808	1.01928	v-maf musculoaponeurotic fibrosarcoma oncogene homolog F (avian)
LY96	0.00725	0.000174	1.01828	lymphocyte antigen 96
TREML2P1	0.0383	0.00242	1.01293	triggering receptor expressed on myeloid cells-like 2 pseudogene 1
RNASET2	0.021	0.000976	1.01127	ribonuclease T2
IRF7	0.0451	0.00312	1.01116	interferon regulatory factor 7
FAS	0.00556	0.00011	1.01093	Fas (TNF receptor superfamily, member 6)
SERPINC1	0.0404	0.00262	1.01004	serpin peptidase inhibitor, clade C (antithrombin), member 1
NEURL3	0.0101	0.000304	1.00994	neuralized homolog 3 (Drosophila) pseudogene
HLA-DPB2	0.00175	1.54e-05	1.00659	major histocompatibility complex, class II, DP beta 2 (pseudogene)
ADAMTS15	0.0419	0.00277	1.00422	ADAM metallopeptidase with thrombospondin type 1 motif, 15
RCC1	0.00377	5.63e-05	1.00164	regulator of chromosome condensation 1
WNT3A	0.0314	0.00179	-1.00131	wingless-type MMTV integration site family, member 3A
FLJ10661	1.24e-07	1.37e-11	-1.0016	family with sequence similarity 86, member A pseudogene
ACOT4	0.0156	0.000613	-1.00236	acyl-CoA thioesterase 4
ALDH1A1	0.00398	6.15e-05	-1.00239	aldehyde dehydrogenase 1 family, member A1
SPOCK3	0.00728	0.000176	-1.00281	sparc/osteonectin, cwcv and kazal-like domains proteoglycan (testican) 3
LINC00085	0.0217	0.00102	-1.00322	long intergenic non-protein coding RNA 85
ZIM2	0.0034	4.73e-05	-1.00414	zinc finger, imprinted 2
BFSP1	0.0227	0.0011	-1.00593	beaded filament structural protein 1, filensin
CHRDL2	0.00237	2.51e-05	-1.00643	chordin-like 2
FGF22	0.0199	0.000891	-1.00722	fibroblast growth factor 22
IPW	0.0185	0.000798	-1.01155	imprinted in Prader-Willi syndrome (non-protein coding)
TUBG2	0.0035	5.05e-05	-1.0127	tubulin, gamma 2
GSTZ1	0.00216	2.16e-05	-1.01456	glutathione transferase zeta 1
C17orf108	0.000775	4.29e-06	-1.01567	chromosome 17 open reading frame 108
FIBIN	0.0019	1.74e-05	-1.01736	fin bud initiation factor homolog (zebrafish)
C5orf55	0.00171	1.49e-05	-1.02321	chromosome 5 open reading frame 55
TASP1	0.0141	0.000522	-1.02326	taspase, threonine aspartase, 1
FLJ43860	0.0475	0.00339	-1.02406	FLJ43860 protein
COLEC11	0.039	0.00249	-1.02619	collectin sub-family member 11
MED24	0.00489	8.9e-05	-1.02688	mediator complex subunit 24
MATN3	0.0337	0.00198	-1.03041	matrilin 3
C1orf135	0.012	0.000398	-1.03099	chromosome 1 open reading frame 135
FPGT-TNNI3K	0.00679	0.000156	-1.03391	FPGT-TNNI3K readthrough
HES5	0.00379	5.7e-05	-1.03977	hairy and enhancer of split 5 (Drosophila)
MYL5	7.14e-05	1.12e-07	-1.04065	myosin, light chain 5, regulatory
SCGB3A2	0.00472	8.33e-05	-1.0408	secretoglobin, family 3A, member 2
KIAA1324	0.00502	9.21e-05	-1.04125	KIAA1324
MAEL	0.00381	5.77e-05	-1.04658	maelstrom homolog (Drosophila)
VAX1	0.00512	9.62e-05	-1.05078	ventral anterior homeobox 1
CASQ1	0.0492	0.00359	-1.05371	calsequestrin 1 (fast-twitch, skeletal muscle)
OPLAH	0.000807	4.7e-06	-1.05722	5-oxoprolinase (ATP-hydrolysing)
NOXA1	2.46e-10	4.19e-15	-1.05733	NADPH oxidase activator 1
ZNF843	0.00506	9.35e-05	-1.0653	zinc finger protein 843
C2orf82	0.00227	2.34e-05	-1.0662	chromosome 2 open reading frame 82
RRH	0.0185	0.000798	-1.06786	retinal pigment epithelium-derived rhodopsin homolog
CCNB1	0.00945	0.000273	-1.07427	cyclin B1
METTL22	0.021	0.000976	-1.07906	methyltransferase like 22
CCDC113	0.0314	0.0018	-1.0806	coiled-coil domain containing 113
CCDC96	0.00106	7.01e-06	-1.08085	coiled-coil domain containing 96
NKAPL	0.0185	0.000791	-1.08189	NFKB activating protein-like
PVRL3-AS1	0.00258	2.87e-05	-1.08463	PVRL3 antisense RNA 1 (non-protein coding)
FPGS	0.0344	0.00204	-1.08472	folylpolyglutamate synthase
DARC	0.0298	0.00166	-1.0869	Duffy blood group, chemokine receptor
CBX3P2	0.000653	3.24e-06	-1.08857	chromobox homolog 3 pseudogene 2
HSD17B6	0.000718	3.69e-06	-1.09154	hydroxysteroid (17-beta) dehydrogenase 6 homolog (mouse)
CLDN4	0.0179	0.000756	-1.09303	claudin 4
POLR1C	0.00452	7.62e-05	-1.09381	polymerase (RNA) I polypeptide C, 30kDa
SEPT2	0.00556	0.00011	-1.09521	septin 2
KRTAP10-10	0.00566	0.000114	-1.09627	keratin associated protein 10-10
FGFR3	0.000948	6.01e-06	-1.1017	fibroblast growth factor receptor 3
C17orf102	0.0236	0.00117	-1.10247	chromosome 17 open reading frame 102
RARA	0.00793	0.000203	-1.1053	retinoic acid receptor, alpha
OR10H2	0.0028	3.24e-05	-1.11127	olfactory receptor, family 10, subfamily H, member 2
ACTR3BP5	0.0183	0.000779	-1.1148	ARP3 actin-related protein 3 homolog B (yeast) pseudogene 5
GYPA	0.00744	0.000184	-1.11638	glycophorin A (MNS blood group)
CYP17A1	0.0243	0.00121	-1.12	cytochrome P450, family 17, subfamily A, polypeptide 1
WISP2	0.0062	0.000133	-1.12109	WNT1 inducible signaling pathway protein 2
AIF1L	0.00881	0.000244	-1.12787	allograft inflammatory factor 1-like
FOXC1	0.0083	0.00022	-1.13042	forkhead box C1
HTR7P1	0.0206	0.000949	-1.13155	5-hydroxytryptamine (serotonin) receptor 7 pseudogene 1
CIRBP	0.000631	3.04e-06	-1.13267	cold inducible RNA binding protein
LOC389033	0.000258	7.59e-07	-1.13667	placenta-specific 9 pseudogene
CDNF	0.000645	3.15e-06	-1.13836	cerebral dopamine neurotrophic factor
LOC392196	0.0151	0.000576	-1.13853	ubiquitin carboxyl-terminal hydrolase 17-like pseudogene
QPRT	0.0131	0.000462	-1.14105	quinolinate phosphoribosyltransferase
SLC22A6	0.00713	0.000169	-1.14241	solute carrier family 22 (organic anion transporter), member 6
TARP	0.00728	0.000176	-1.1508	TCR gamma alternate reading frame protein
ARMCX4	2.65e-08	9.01e-13	-1.15173	armadillo repeat containing, X-linked 4
PEX11G	0.000649	3.19e-06	-1.15257	peroxisomal biogenesis factor 11 gamma
FAM178B	0.0122	0.00041	-1.15296	family with sequence similarity 178, member B
HRASLS5	0.0137	0.000494	-1.1536	HRAS-like suppressor family, member 5
HBA2	0.0431	0.0029	-1.15635	hemoglobin, alpha 2
CYB5RL	0.0374	0.00232	-1.15672	cytochrome b5 reductase-like
PMM2	0.000729	3.81e-06	-1.15812	phosphomannomutase 2
RPP30	0.00739	0.000181	-1.16095	ribonuclease P/MRP 30kDa subunit
ELOVL1	0.00979	0.000289	-1.16472	ELOVL fatty acid elongase 1
HPDL	7.04e-05	1.09e-07	-1.16635	4-hydroxyphenylpyruvate dioxygenase-like
COL11A2	0.00238	2.53e-05	-1.16656	collagen, type XI, alpha 2
MAG	0.00667	0.00015	-1.17044	myelin associated glycoprotein
KLC2	0.0229	0.00111	-1.17051	kinesin light chain 2
LOC646999	0.000948	6e-06	-1.17142	akirin 1 pseudogene
PAMR1	0.00174	1.52e-05	-1.1733	peptidase domain containing associated with muscle regeneration 1
HBD	0.0482	0.00347	-1.1813	hemoglobin, delta
HSD17B8	0.00225	2.29e-05	-1.18207	hydroxysteroid (17-beta) dehydrogenase 8
LAMC3	0.00452	7.66e-05	-1.18321	laminin, gamma 3
PRKACB	0.000536	2.37e-06	-1.18872	protein kinase, cAMP-dependent, catalytic, beta
FRMPD2	0.0265	0.00139	-1.1914	FERM and PDZ domain containing 2
C1orf85	0.00424	6.89e-05	-1.19427	chromosome 1 open reading frame 85
CARTPT	0.0195	0.000864	-1.19706	CART prepropeptide
PRODH	0.00599	0.000124	-1.20749	proline dehydrogenase (oxidase) 1
SLC22A18AS	0.0444	0.00304	-1.21203	solute carrier family 22 (organic cation transporter), member 18 antisense
SLC13A5	0.00136	1.04e-05	-1.21479	solute carrier family 13 (sodium-dependent citrate transporter), member 5
DRD4	1.24e-07	1.72e-11	-1.2183	dopamine receptor D4
BCL2L15	0.0108	0.000336	-1.21883	BCL2-like 15
OR11A1	0.0416	0.00274	-1.22071	olfactory receptor, family 11, subfamily A, member 1
STMN1	0.000214	5.73e-07	-1.22101	stathmin 1
ACTG2	0.0406	0.00264	-1.22746	actin, gamma 2, smooth muscle, enteric
TBXA2R	0.0357	0.00216	-1.22897	thromboxane A2 receptor
RRP7B	0.000789	4.47e-06	-1.23036	ribosomal RNA processing 7 homolog B (S. cerevisiae)
NKX2-3	0.00832	0.000223	-1.23521	NK2 homeobox 3
GLP2R	0.00292	3.52e-05	-1.23565	glucagon-like peptide 2 receptor
GCFC1-AS1	0.000421	1.57e-06	-1.23878	GCFC1 antisense RNA 1 (non-protein coding)
FMO1	0.036	0.00219	-1.24138	flavin containing monooxygenase 1
GNG13	0.00452	7.65e-05	-1.24743	guanine nucleotide binding protein (G protein), gamma 13
CTAG1A	0.0467	0.00331	-1.24758	cancer/testis antigen 1A
VGF	0.00471	8.24e-05	-1.24779	VGF nerve growth factor inducible
CLRN1-AS1	0.00819	0.000214	-1.25025	CLRN1 antisense RNA 1 (non-protein coding)
ELF2	0.0123	0.000418	-1.2512	E74-like factor 2 (ets domain transcription factor)
CDKN3	0.0234	0.00115	-1.25386	cyclin-dependent kinase inhibitor 3
FOLH1B	0.0236	0.00116	-1.26407	folate hydrolase 1B
AK7	0.00955	0.000277	-1.2655	adenylate kinase 7
ZSCAN1	3.72e-05	4.18e-08	-1.26567	zinc finger and SCAN domain containing 1
WDTC1	0.000798	4.57e-06	-1.26723	WD and tetratricopeptide repeats 1
PAPL	0.00284	3.37e-05	-1.27069	iron/zinc purple acid phosphatase-like protein
RPL13AP17	0.00167	1.43e-05	-1.276	ribosomal protein L13a pseudogene 17
PYCR2	0.0381	0.00239	-1.27645	pyrroline-5-carboxylate reductase family, member 2
DOCK3	0.00831	0.000222	-1.28522	dedicator of cytokinesis 3
IGF2-AS	0.0231	0.00112	-1.29131	insulin-like growth factor 2 antisense (non-protein coding)
PIGC	0.0139	0.000507	-1.33112	phosphatidylinositol glycan anchor biosynthesis, class C
KCNE1L	0.000299	9.58e-07	-1.33373	KCNE1-like
OPN3	0.0109	0.000345	-1.33946	opsin 3
C6orf221	0.000165	4.01e-07	-1.34948	chromosome 6 open reading frame 221
STARD9	0.00852	0.000231	-1.35557	StAR-related lipid transfer (START) domain containing 9
KCNH2	0.00741	0.000182	-1.36645	potassium voltage-gated channel, subfamily H (eag-related), member 2
RNASE13	0.00721	0.000173	-1.37965	ribonuclease, RNase A family, 13 (non-active)
GPR132	0.0253	0.00129	-1.39468	G protein-coupled receptor 132
KDM4D	0.000756	4.09e-06	-1.3956	lysine (K)-specific demethylase 4D
TAC1	0.0455	0.00317	-1.39889	tachykinin, precursor 1
INSL3	0.00399	6.21e-05	-1.404	insulin-like 3 (Leydig cell)
C10orf27	0.00528	0.000101	-1.40469	chromosome 10 open reading frame 27
SSR4P1	0.000519	2.27e-06	-1.41041	signal sequence receptor, delta pseudogene 1
CD33	0.0431	0.0029	-1.41221	CD33 molecule
RET	0.0141	0.000519	-1.41393	ret proto-oncogene
GAD2	0.0134	0.000476	-1.41951	glutamate decarboxylase 2 (pancreatic islets and brain, 65kDa)
ASB16	0.00547	0.000107	-1.43288	ankyrin repeat and SOCS box containing 16
LPP-AS2	0.00977	0.000288	-1.46301	LPP antisense RNA 2 (non-protein coding)
ST7-AS1	0.000612	2.87e-06	-1.47278	ST7 antisense RNA 1 (non-protein coding)
EFHB	0.00131	9.77e-06	-1.4794	EF-hand domain family, member B
FLT3	0.00791	0.000202	-1.49016	fms-related tyrosine kinase 3
SUN3	0.00107	7.28e-06	-1.50138	Sad1 and UNC84 domain containing 3
SLC22A10	0.0168	0.000684	-1.51097	solute carrier family 22, member 10
IL2RG	0.00275	3.12e-05	-1.51467	interleukin 2 receptor, gamma
SLC35D2	0.00148	1.18e-05	-1.51555	solute carrier family 35, member D2
TAAR5	0.000855	5.15e-06	-1.52087	trace amine associated receptor 5
PPEF1	0.0131	0.000462	-1.5235	protein phosphatase, EF-hand calcium binding domain 1
OPALIN	0.00147	1.16e-05	-1.52706	oligodendrocytic myelin paranodal and inner loop protein
SST	0.00874	0.000241	-1.54118	somatostatin
C1orf182	0.0063	0.000138	-1.55081	chromosome 1 open reading frame 182
LIN9	0.00206	2.01e-05	-1.57619	lin-9 homolog (C. elegans)
OR6C74	0.0158	0.00062	-1.57733	olfactory receptor, family 6, subfamily C, member 74
C19orf59	0.0218	0.00104	-1.58771	chromosome 19 open reading frame 59
SSX3	0.0385	0.00244	-1.59515	synovial sarcoma, X breakpoint 3
CRH	0.0099	0.000294	-1.61786	corticotropin releasing hormone
CARNS1	0.00203	1.96e-05	-1.6581	carnosine synthase 1
PI3	0.0068	0.000157	-1.68879	peptidase inhibitor 3, skin-derived
MATN2	0.00128	9.47e-06	-1.70111	matrilin 2
FMO6P	0.0154	0.000595	-1.70458	flavin containing monooxygenase 6 pseudogene
KLHDC7B	0.00464	8.05e-05	-1.73555	kelch domain containing 7B
GUCY2GP	0.0355	0.00214	-1.74781	guanylate cyclase 2G homolog (mouse), pseudogene
KRBOX1	1.24e-07	2.12e-11	-1.80226	KRAB box domain containing 1
OR4A16	0.0453	0.00315	-1.80551	olfactory receptor, family 4, subfamily A, member 16
RBM3	1.24e-07	1.59e-11	-1.91605	RNA binding motif (RNP1, RRM) protein 3
CCT6B	7.93e-06	5.67e-09	-1.92073	chaperonin containing TCP1, subunit 6B (zeta 2)
LINC00458	0.00612	0.000129	-1.93414	long intergenic non-protein coding RNA 458
PBOV1	0.00246	2.68e-05	-2.13073	prostate and breast cancer overexpressed 1

## Sheet: Table S3-common genes
		Frontal cortex			Temporal cortex			level of expression
GENE_SYMBOL	GENE_NAME	adj.P.Val	P.Value	logFC	adj.P.Val	P.Value	logFC	upregulated
SNX31	sorting nexin 31	2.81e-05	1.46e-07	1.94057	5.55e-05	7.09e-08	1.89455	upregulated
SLAMF8	SLAM family member 8	0.00176	7.01e-05	1.92964	0.0158	0.000627	1.88145	upregulated
AQP1	aquaporin 1 (Colton blood group)	4.06e-05	2.59e-07	1.91914	0.00594	0.000123	1.28425	upregulated
FCGBP	Fc fragment of IgG binding protein	5.98e-05	4.49e-07	1.82649	0.000421	1.56e-06	2.00367	upregulated
SIGLEC14	sialic acid binding Ig-like lectin 14	0.00321	0.000168	1.81761	0.00826	0.000218	1.66328	upregulated
VSIG4	V-set and immunoglobulin domain containing 4	0.00115	3.72e-05	1.73355	0.00503	9.25e-05	1.81006	upregulated
MIA	melanoma inhibitory activity	3.25e-07	1.27e-10	1.70077	1.22e-06	4.36e-10	2.06166	upregulated
CD163	CD163 molecule	0.016	0.00163	1.64503	0.0112	0.000365	1.94909	upregulated
HSPA1A	heat shock 70kDa protein 1A	9.54e-07	6.96e-10	1.49438	2.09e-06	9.24e-10	1.66984	upregulated
SPP1	secreted phosphoprotein 1	0.00261	0.000126	1.48899	0.000645	3.13e-06	1.87956	upregulated
C1QC	complement component 1, q subcomponent, C chain	1.94e-05	8.64e-08	1.47988	0.000226	6.24e-07	1.66463	upregulated
LILRB3	leukocyte immunoglobulin-like receptor, subfamily B (with TM and ITIM domains), member 3	0.00555	0.000365	1.47758	0.0252	0.00129	1.44342	upregulated
HIST1H2AC	histone cluster 1, H2ac	3.4e-06	5.56e-09	1.4739	3.48e-05	3.79e-08	1.51272	upregulated
CHORDC1	cysteine and histidine-rich domain (CHORD) containing 1	2.96e-08	4.03e-12	1.46351	4.17e-07	9.23e-11	1.44424	upregulated
EFCAB3	EF-hand calcium binding domain 3	0.00503	0.000319	1.44074	0.0298	0.00166	1.46275	upregulated
HSPB1	heat shock 27kDa protein 1	3.09e-06	4.49e-09	1.43465	8.7e-06	6.52e-09	1.38459	upregulated
C1QB	complement component 1, q subcomponent, B chain	0.000775	2.13e-05	1.41644	0.00237	2.5e-05	1.62818	upregulated
SLC1A7	solute carrier family 1 (glutamate transporter), member 7	0.00063	1.56e-05	1.40487	0.00431	7.12e-05	1.30616	upregulated
THAP3	THAP domain containing, apoptosis associated protein 3	2.1e-08	1.33e-12	1.40388	3.78e-07	7.73e-11	1.44932	upregulated
C6orf118	chromosome 6 open reading frame 118	2.19e-05	1.04e-07	1.38527	0.000756	4.09e-06	1.24075	upregulated
RNASE3	ribonuclease, RNase A family, 3	0.000441	9.05e-06	1.38028	0.00608	0.000127	1.57373	upregulated
RNASE2	ribonuclease, RNase A family, 2 (liver, eosinophil-derived neurotoxin)	0.00223	9.97e-05	1.37245	0.00681	0.000158	1.8481	upregulated
SECTM1	secreted and transmembrane 1	0.0137	0.00132	1.36869	0.023	0.00112	1.31424	upregulated
CCNA2	cyclin A2	0.000206	2.74e-06	1.33147	0.00203	1.96e-05	1.10608	upregulated
NEAT1	nuclear paraspeckle assembly transcript 1 (non-protein coding)	0.000261	3.94e-06	1.32328	0.0104	0.000316	1.27177	upregulated
C5AR1	complement component 5a receptor 1	0.000637	1.58e-05	1.30208	0.00264	2.96e-05	1.56251	upregulated
CCDC136	coiled-coil domain containing 136	1.51e-06	1.5e-09	1.29691	0.0033	4.49e-05	1.14015	upregulated
EBI3	Epstein-Barr virus induced 3	0.00244	0.000114	1.2852	0.000743	3.99e-06	1.36609	upregulated
STAB1	stabilin 1	0.000117	1.23e-06	1.27688	0.000852	5.12e-06	1.35304	upregulated
RBM14	RNA binding motif protein 14	1.98e-07	6.06e-11	1.27676	2.68e-05	2.6e-08	1.05708	upregulated
C1QA	complement component 1, q subcomponent, A chain	0.000971	2.95e-05	1.2545	0.00156	1.28e-05	1.56548	upregulated
HSD11B2	hydroxysteroid (11-beta) dehydrogenase 2	0.000266	4.02e-06	1.24386	0.0178	0.000747	1.20051	upregulated
SERPINC1	serpin peptidase inhibitor, clade C (antithrombin), member 1	0.00942	0.00077	1.24313	0.0404	0.00262	1.01004	upregulated
PDLIM4	PDZ and LIM domain 4	0.000339	5.79e-06	1.2145	0.00174	1.52e-05	1.0569	upregulated
PEX6	peroxisomal biogenesis factor 6	0.00807	0.000621	1.21073	0.017	0.000696	1.2503	upregulated
MYBPH	myosin binding protein H	0.0209	0.00236	1.20099	0.0105	0.000325	1.80053	upregulated
MS4A6A	membrane-spanning 4-domains, subfamily A, member 6A	0.00327	0.000173	1.17364	0.00246	2.68e-05	1.59032	upregulated
BATF	basic leucine zipper transcription factor, ATF-like	0.0189	0.00206	1.16304	0.00884	0.000245	1.30879	upregulated
SLC5A3	solute carrier family 5 (sodium/myo-inositol cotransporter), member 3	2.48e-06	3.2e-09	1.15811	4.62e-05	5.71e-08	1.18061	upregulated
IRF7	interferon regulatory factor 7	0.0163	0.00167	1.15227	0.0451	0.00312	1.01116	upregulated
SCIN	scinderin	0.0117	0.00105	1.14866	0.0143	0.000537	1.25989	upregulated
EIF2A	eukaryotic translation initiation factor 2A, 65kDa	0.00432	0.000256	1.14638	0.0243	0.00122	1.02392	upregulated
LAIR1	leukocyte-associated immunoglobulin-like receptor 1	0.0029	0.000147	1.14593	0.0126	0.000432	1.14489	upregulated
FCGR2C	Fc fragment of IgG, low affinity IIc, receptor for (CD32) (gene/pseudogene)	0.00346	0.000187	1.12928	0.00461	7.91e-05	1.29523	upregulated
CDH23	cadherin-related 23	0.000941	2.82e-05	1.12568	0.000143	3.2e-07	1.22255	upregulated
FLCN	folliculin	7.59e-07	4.26e-10	1.11924	8.23e-07	2.33e-10	1.23117	upregulated
DDIT4L	DNA-damage-inducible transcript 4-like	0.000409	8.15e-06	1.11882	0.00366	5.38e-05	1.02756	upregulated
LILRB1	leukocyte immunoglobulin-like receptor, subfamily B (with TM and ITIM domains), member 1	6.41e-05	5.09e-07	1.11602	0.00178	1.59e-05	1.29081	upregulated
FCGR2A	Fc fragment of IgG, low affinity IIa, receptor (CD32)	0.00244	0.000114	1.11176	0.00428	7.01e-05	1.29364	upregulated
FCGR3A	Fc fragment of IgG, low affinity IIIa, receptor (CD16a)	0.018	0.00193	1.10445	0.0364	0.00222	1.22121	upregulated
LAT2	linker for activation of T cells family, member 2	0.000344	5.96e-06	1.10188	0.00472	8.33e-05	1.19635	upregulated
ADORA3	adenosine A3 receptor	0.0259	0.00324	1.09786	0.0176	0.000736	1.21555	upregulated
SLC16A3	solute carrier family 16, member 3 (monocarboxylic acid transporter 4)	0.000485	1.05e-05	1.09698	0.00402	6.3e-05	1.32954	upregulated
VASP	vasodilator-stimulated phosphoprotein	0.00622	0.00043	1.09386	0.0191	0.000836	1.18239	upregulated
RCVRN	recoverin	0.004	0.000231	1.08796	0.0146	0.00055	1.07069	upregulated
ITGB2	integrin, beta 2 (complement component 3 receptor 3 and 4 subunit)	0.000884	2.59e-05	1.0834	0.00974	0.000286	1.22838	upregulated
CXorf28	chromosome X open reading frame 28	0.00413	0.000241	1.07599	0.0212	0.000989	1.02724	upregulated
HMOX1	heme oxygenase (decycling) 1	0.00113	3.58e-05	1.07532	0.00433	7.19e-05	1.18279	upregulated
TLR2	toll-like receptor 2	0.0242	0.00295	1.06672	0.0149	0.000566	1.31231	upregulated
CCR5	chemokine (C-C motif) receptor 5	0.00325	0.000171	1.03205	0.00147	1.16e-05	1.39891	upregulated
CSDA	cold shock domain protein A	0.00733	0.000541	1.02897	0.0102	0.000308	1.15178	upregulated
TLR5	toll-like receptor 5	0.00766	0.000576	1.00935	0.00188	1.71e-05	1.29141	upregulated
SPOCK3	sparc/osteonectin, cwcv and kazal-like domains proteoglycan (testican) 3	0.00052	1.17e-05	-1.0297	0.00728	0.000176	-1.00281	downregulated
ZIM2	zinc finger, imprinted 2	0.00057	1.36e-05	-1.09327	0.0034	4.73e-05	-1.00414	downregulated
BFSP1	beaded filament structural protein 1, filensin	8.26e-05	7.25e-07	-1.02787	0.0227	0.0011	-1.00593	downregulated
CHRDL2	chordin-like 2	7.83e-05	6.74e-07	-1.47798	0.00237	2.51e-05	-1.00643	downregulated
GSTZ1	glutathione transferase zeta 1	3.73e-05	2.24e-07	-1.1971	0.00216	2.16e-05	-1.01456	downregulated
C17orf108	chromosome 17 open reading frame 108	7.41e-06	2.02e-08	-1.08954	0.000775	4.29e-06	-1.01567	downregulated
COLEC11	collectin sub-family member 11	0.0268	0.00342	-1.01567	0.039	0.00249	-1.02619	downregulated
MATN3	matrilin 3	0.00075	2.03e-05	-1.12053	0.0337	0.00198	-1.03041	downregulated
MAEL	maelstrom homolog (Drosophila)	6.72e-05	5.44e-07	-1.12553	0.00381	5.77e-05	-1.04658	downregulated
VAX1	ventral anterior homeobox 1	0.000378	7.09e-06	-1.04129	0.00512	9.62e-05	-1.05078	downregulated
C2orf82	chromosome 2 open reading frame 82	0.000399	7.84e-06	-1.20643	0.00227	2.34e-05	-1.0662	downregulated
CCNB1	cyclin B1	0.00753	0.000563	-1.07172	0.00945	0.000273	-1.07427	downregulated
CCDC113	coiled-coil domain containing 113	0.00107	3.34e-05	-1.08956	0.0314	0.0018	-1.0806	downregulated
NKAPL	NFKB activating protein-like	0.00787	0.000599	-1.1082	0.0185	0.000791	-1.08189	downregulated
PVRL3-AS1	PVRL3 antisense RNA 1 (non-protein coding)	0.000241	3.48e-06	-1.36621	0.00258	2.87e-05	-1.08463	downregulated
DARC	Duffy blood group, chemokine receptor	0.00474	0.000292	-1.10071	0.0298	0.00166	-1.0869	downregulated
C17orf102	chromosome 17 open reading frame 102	0.00463	0.000283	-1.14439	0.0236	0.00117	-1.10247	downregulated
GYPA	glycophorin A (MNS blood group)	0.00939	0.000766	-1.01113	0.00744	0.000184	-1.11638	downregulated
FOXC1	forkhead box C1	0.00969	0.0008	-1.00557	0.0083	0.00022	-1.13042	downregulated
HTR7P1	5-hydroxytryptamine (serotonin) receptor 7 pseudogene 1	0.00268	0.000131	-1.03538	0.0206	0.000949	-1.13155	downregulated
LOC389033	placenta-specific 9 pseudogene	0.000251	3.69e-06	-1.05367	0.000258	7.59e-07	-1.13667	downregulated
QPRT	quinolinate phosphoribosyltransferase	0.0208	0.00235	-1.01416	0.0131	0.000462	-1.14105	downregulated
TARP	TCR gamma alternate reading frame protein	0.00184	7.54e-05	-1.16792	0.00728	0.000176	-1.1508	downregulated
FAM178B	family with sequence similarity 178, member B	0.0296	0.00393	-1.15918	0.0122	0.00041	-1.15296	downregulated
HRASLS5	HRAS-like suppressor family, member 5	0.0102	0.00087	-1.09385	0.0137	0.000494	-1.1536	downregulated
HBA2	hemoglobin, alpha 2	0.0497	0.00821	-1.0148	0.0431	0.0029	-1.15635	downregulated
CYB5RL	cytochrome b5 reductase-like	0.0039	0.000222	-1.30872	0.0374	0.00232	-1.15672	downregulated
ELOVL1	ELOVL fatty acid elongase 1	0.00879	0.0007	-1.08151	0.00979	0.000289	-1.16472	downregulated
COL11A2	collagen, type XI, alpha 2	0.00337	0.00018	-1.04654	0.00238	2.53e-05	-1.16656	downregulated
MAG	myelin associated glycoprotein	0.00932	0.000759	-1.0793	0.00667	0.00015	-1.17044	downregulated
KLC2	kinesin light chain 2	0.0119	0.00107	-1.08996	0.0229	0.00111	-1.17051	downregulated
LOC646999	akirin 1 pseudogene	0.000115	1.19e-06	-1.12975	0.000948	6e-06	-1.17142	downregulated
FRMPD2	FERM and PDZ domain containing 2	0.00521	0.000335	-1.22385	0.0265	0.00139	-1.1914	downregulated
C1orf85	chromosome 1 open reading frame 85	0.00106	3.31e-05	-1.22193	0.00424	6.89e-05	-1.19427	downregulated
DRD4	dopamine receptor D4	2.3e-07	8.22e-11	-1.05777	1.24e-07	1.72e-11	-1.2183	downregulated
BCL2L15	BCL2-like 15	0.00971	0.000802	-1.07598	0.0108	0.000336	-1.21883	downregulated
OR11A1	olfactory receptor, family 11, subfamily A, member 1	0.0293	0.00388	-1.13237	0.0416	0.00274	-1.22071	downregulated
TBXA2R	thromboxane A2 receptor	0.0352	0.00504	-1.21058	0.0357	0.00216	-1.22897	downregulated
RRP7B	ribosomal RNA processing 7 homolog B (S. cerevisiae)	0.000972	2.96e-05	-1.05573	0.000789	4.47e-06	-1.23036	downregulated
NKX2-3	NK2 homeobox 3	0.00763	0.000574	-1.09351	0.00832	0.000223	-1.23521	downregulated
FMO1	flavin containing monooxygenase 1	0.0432	0.00674	-1.03171	0.036	0.00219	-1.24138	downregulated
GNG13	guanine nucleotide binding protein (G protein), gamma 13	0.00296	0.000151	-1.08484	0.00452	7.65e-05	-1.24743	downregulated
VGF	VGF nerve growth factor inducible	0.000893	2.62e-05	-1.40979	0.00471	8.24e-05	-1.24779	downregulated
CLRN1-AS1	CLRN1 antisense RNA 1 (non-protein coding)	0.00902	0.000726	-1.08313	0.00819	0.000214	-1.25025	downregulated
ELF2	E74-like factor 2 (ets domain transcription factor)	0.0244	0.00298	-1.06205	0.0123	0.000418	-1.2512	downregulated
CDKN3	cyclin-dependent kinase inhibitor 3	0.00925	0.000751	-1.04493	0.0234	0.00115	-1.25386	downregulated
FOLH1B	folate hydrolase 1B	0.000609	1.48e-05	-1.40405	0.0236	0.00116	-1.26407	downregulated
ZSCAN1	zinc finger and SCAN domain containing 1	5.86e-06	1.39e-08	-1.27976	3.72e-05	4.18e-08	-1.26567	downregulated
WDTC1	WD and tetratricopeptide repeats 1	0.0017	6.62e-05	-1.10622	0.000798	4.57e-06	-1.26723	downregulated
PAPL	iron/zinc purple acid phosphatase-like protein	0.00718	0.000525	-1.09887	0.00284	3.37e-05	-1.27069	downregulated
RPL13AP17	ribosomal protein L13a pseudogene 17	0.00264	0.000128	-1.14154	0.00167	1.43e-05	-1.276	downregulated
PYCR2	pyrroline-5-carboxylate reductase family, member 2	0.0486	0.00796	-1.11343	0.0381	0.00239	-1.27645	downregulated
DOCK3	dedicator of cytokinesis 3	0.0177	0.00189	-1.10997	0.00831	0.000222	-1.28522	downregulated
IGF2-AS	insulin-like growth factor 2 antisense (non-protein coding)	0.0196	0.00217	-1.19616	0.0231	0.00112	-1.29131	downregulated
PIGC	phosphatidylinositol glycan anchor biosynthesis, class C	0.0126	0.00116	-1.19896	0.0139	0.000507	-1.33112	downregulated
OPN3	opsin 3	0.00863	0.000683	-1.15101	0.0109	0.000345	-1.33946	downregulated
C6orf221	chromosome 6 open reading frame 221	0.000319	5.25e-06	-1.07414	0.000165	4.01e-07	-1.34948	downregulated
STARD9	StAR-related lipid transfer (START) domain containing 9	0.00653	0.00046	-1.22019	0.00852	0.000231	-1.35557	downregulated
KCNH2	potassium voltage-gated channel, subfamily H (eag-related), member 2	0.00948	0.000776	-1.17975	0.00741	0.000182	-1.36645	downregulated
RNASE13	ribonuclease, RNase A family, 13 (non-active)	0.004	0.000231	-1.33121	0.00721	0.000173	-1.37965	downregulated
GPR132	G protein-coupled receptor 132	0.0233	0.00279	-1.27211	0.0253	0.00129	-1.39468	downregulated
KDM4D	lysine (K)-specific demethylase 4D	0.00168	6.48e-05	-1.17716	0.000756	4.09e-06	-1.3956	downregulated
TAC1	tachykinin, precursor 1	0.00569	0.000379	-1.35029	0.0455	0.00317	-1.39889	downregulated
INSL3	insulin-like 3 (Leydig cell)	0.00335	0.000179	-1.2691	0.00399	6.21e-05	-1.404	downregulated
C10orf27	chromosome 10 open reading frame 27	0.00895	0.000717	-1.151	0.00528	0.000101	-1.40469	downregulated
SSR4P1	signal sequence receptor, delta pseudogene 1	2.46e-05	1.22e-07	-1.30357	0.000519	2.27e-06	-1.41041	downregulated
RET	ret proto-oncogene	0.0197	0.00217	-1.19048	0.0141	0.000519	-1.41393	downregulated
ASB16	ankyrin repeat and SOCS box containing 16	0.00236	0.000108	-1.38338	0.00547	0.000107	-1.43288	downregulated
LPP-AS2	LPP antisense RNA 2 (non-protein coding)	0.00241	0.000112	-1.08434	0.00977	0.000288	-1.46301	downregulated
ST7-AS1	ST7 antisense RNA 1 (non-protein coding)	0.000179	2.23e-06	-1.49924	0.000612	2.87e-06	-1.47278	downregulated
EFHB	EF-hand domain family, member B	0.000165	2.01e-06	-1.72713	0.00131	9.77e-06	-1.4794	downregulated
FLT3	fms-related tyrosine kinase 3	0.00435	0.000259	-1.01322	0.00791	0.000202	-1.49016	downregulated
SUN3	Sad1 and UNC84 domain containing 3	0.00128	4.31e-05	-1.03441	0.00107	7.28e-06	-1.50138	downregulated
SLC22A10	solute carrier family 22, member 10	0.032	0.00441	-1.27698	0.0168	0.000684	-1.51097	downregulated
IL2RG	interleukin 2 receptor, gamma	0.00282	0.000141	-1.43315	0.00275	3.12e-05	-1.51467	downregulated
SLC35D2	solute carrier family 35, member D2	0.00179	7.25e-05	-1.37543	0.00148	1.18e-05	-1.51555	downregulated
TAAR5	trace amine associated receptor 5	0.00136	4.75e-05	-1.33932	0.000855	5.15e-06	-1.52087	downregulated
PPEF1	protein phosphatase, EF-hand calcium binding domain 1	0.000463	9.69e-06	-1.50658	0.0131	0.000462	-1.5235	downregulated
OPALIN	oligodendrocytic myelin paranodal and inner loop protein	5.49e-05	3.99e-07	-1.5327	0.00147	1.16e-05	-1.52706	downregulated
SST	somatostatin	0.00487	0.000304	-1.63573	0.00874	0.000241	-1.54118	downregulated
C1orf182	chromosome 1 open reading frame 182	0.00749	0.000559	-1.34312	0.0063	0.000138	-1.55081	downregulated
LIN9	lin-9 homolog (C. elegans)	0.00541	0.000353	-1.37422	0.00206	2.01e-05	-1.57619	downregulated
OR6C74	olfactory receptor, family 6, subfamily C, member 74	0.00534	0.000347	-1.61929	0.0158	0.00062	-1.57733	downregulated
SSX3	synovial sarcoma, X breakpoint 3	0.0405	0.00614	-1.45764	0.0385	0.00244	-1.59515	downregulated
CRH	corticotropin releasing hormone	0.0036	0.000199	-1.85339	0.0099	0.000294	-1.61786	downregulated
CARNS1	carnosine synthase 1	0.000226	3.15e-06	-1.36754	0.00203	1.96e-05	-1.6581	downregulated
PI3	peptidase inhibitor 3, skin-derived	0.00301	0.000155	-1.79934	0.0068	0.000157	-1.68879	downregulated
MATN2	matrilin 2	0.00338	0.000181	-1.46413	0.00128	9.47e-06	-1.70111	downregulated
FMO6P	flavin containing monooxygenase 6 pseudogene	0.017	0.00177	-1.4468	0.0154	0.000595	-1.70458	downregulated
KLHDC7B	kelch domain containing 7B	0.00302	0.000156	-1.63945	0.00464	8.05e-05	-1.73555	downregulated
GUCY2GP	guanylate cyclase 2G homolog (mouse), pseudogene	0.0212	0.00241	-1.69349	0.0355	0.00214	-1.74781	downregulated
KRBOX1	KRAB box domain containing 1	4.46e-05	3.01e-07	-1.52104	1.24e-07	2.12e-11	-1.80226	downregulated
OR4A16	olfactory receptor, family 4, subfamily A, member 16	0.0336	0.00471	-1.5588	0.0453	0.00315	-1.80551	downregulated
RBM3	RNA binding motif (RNP1, RRM) protein 3	2.1e-08	1.61e-12	-2.08265	1.24e-07	1.59e-11	-1.91605	downregulated
CCT6B	chaperonin containing TCP1, subunit 6B (zeta 2)	2.96e-08	4.02e-12	-2.10901	7.93e-06	5.67e-09	-1.92073	downregulated
LINC00458	long intergenic non-protein coding RNA 458	0.00754	0.000564	-1.74976	0.00612	0.000129	-1.93414	downregulated
PBOV1	prostate and breast cancer overexpressed 1	0.00267	0.00013	-1.82987	0.00246	2.68e-05	-2.13073	downregulated
