# Supplementary material for: Identification of Molecular Signatures and Candidate Drugs in Vascular Dementia by Bioinformatics Analyses
Source: Front Mol Neurosci. 2022 Feb 11;15:751044. doi: 10.3389/fnmol.2022.751044 (PMC8873373; doi:10.3389/fnmol.2022.751044)
Supplement: Supplementary file 2 [file Table_2.XLSX]

## Sheet: TableS4-PPI
#node1	node2	node1_string_id	node2_string_id	neighborhood_on_chromosome	gene_fusion	phylogenetic_cooccurrence	homology	coexpression	experimentally_determined_interaction	database_annotated	automated_textmining	combined_score
ADORA3	DRD4	9606.ENSP00000358730	9606.ENSP00000176183	0	0	0	0.569	0	0	0.9	0.59	0.924
ADORA3	GNG13	9606.ENSP00000358730	9606.ENSP00000248150	0	0	0	0	0	0.165	0.9	0	0.912
ADORA3	SST	9606.ENSP00000358730	9606.ENSP00000287641	0	0	0	0	0	0	0.9	0.224	0.919
ADORA3	CCR5	9606.ENSP00000358730	9606.ENSP00000292303	0	0	0	0	0.251	0	0.9	0.211	0.935
ADORA3	C5AR1	9606.ENSP00000358730	9606.ENSP00000347197	0	0	0	0	0.076	0	0.9	0.223	0.921
C1QA	STAB1	9606.ENSP00000363773	9606.ENSP00000312946	0	0	0	0	0.667	0	0	0.24	0.736
C1QA	C1QB	9606.ENSP00000363773	9606.ENSP00000313967	0	0	0.389	0.86	0.989	0.885	0.9	0.844	0.999
C1QA	CD163	9606.ENSP00000363773	9606.ENSP00000352071	0	0	0	0	0.785	0	0	0.224	0.826
C1QA	FCGR3A	9606.ENSP00000363773	9606.ENSP00000356946	0	0	0	0	0.631	0	0	0.259	0.715
C1QA	C1QC	9606.ENSP00000363773	9606.ENSP00000363770	0	0	0.397	0.825	0.954	0.379	0.9	0.763	0.997
C1QA	MS4A6A	9606.ENSP00000363773	9606.ENSP00000392770	0	0	0	0	0.68	0	0	0.138	0.713
C1QA	ITGB2	9606.ENSP00000363773	9606.ENSP00000380948	0	0	0	0	0.652	0	0	0.43	0.793
C1QA	VSIG4	9606.ENSP00000363773	9606.ENSP00000363869	0	0	0	0	0.955	0	0	0.286	0.966
C1QB	STAB1	9606.ENSP00000313967	9606.ENSP00000312946	0	0	0	0	0.595	0	0	0.331	0.718
C1QB	FCGR3A	9606.ENSP00000313967	9606.ENSP00000356946	0	0	0	0	0.624	0	0	0.31	0.729
C1QB	ITGB2	9606.ENSP00000313967	9606.ENSP00000380948	0	0	0	0	0.653	0	0	0.35	0.765
C1QB	CD163	9606.ENSP00000313967	9606.ENSP00000352071	0	0	0	0	0.805	0	0	0.263	0.85
C1QB	VSIG4	9606.ENSP00000313967	9606.ENSP00000363869	0	0	0	0	0.955	0	0	0.298	0.967
C1QB	C1QC	9606.ENSP00000313967	9606.ENSP00000363770	0	0	0.426	0.927	0.989	0.454	0.9	0.893	0.999
C1QC	CD163	9606.ENSP00000363770	9606.ENSP00000352071	0	0	0	0	0.678	0	0	0.217	0.737
C1QC	VSIG4	9606.ENSP00000363770	9606.ENSP00000363869	0	0	0	0	0.797	0	0	0.265	0.844
C5AR1	DRD4	9606.ENSP00000347197	9606.ENSP00000176183	0	0	0	0	0	0	0.9	0	0.9
C5AR1	GNG13	9606.ENSP00000347197	9606.ENSP00000248150	0	0	0	0	0	0	0.9	0.043	0.9
C5AR1	SST	9606.ENSP00000347197	9606.ENSP00000287641	0	0	0	0	0	0	0.9	0.054	0.901
C5AR1	CCR5	9606.ENSP00000347197	9606.ENSP00000292303	0	0	0	0.688	0.228	0	0.9	0.445	0.93
CCNA2	CCNB1	9606.ENSP00000274026	9606.ENSP00000256442	0	0	0	0.738	0.971	0.707	0.72	0.924	0.998
CCNA2	LIN9	9606.ENSP00000274026	9606.ENSP00000329102	0	0	0	0	0.216	0	0.9	0.288	0.939
CCNA2	CDKN3	9606.ENSP00000274026	9606.ENSP00000335357	0	0	0	0	0.887	0.112	0	0.672	0.964
CCNB1	HIST1H2AC	9606.ENSP00000256442	9606.ENSP00000367022	0	0	0	0	0.061	0.058	0.9	0.175	0.917
CCNB1	LIN9	9606.ENSP00000256442	9606.ENSP00000329102	0	0	0	0	0.203	0	0.9	0.468	0.953
CCNB1	CDKN3	9606.ENSP00000256442	9606.ENSP00000335357	0	0	0	0	0.868	0.185	0	0.607	0.954
CCR5	DRD4	9606.ENSP00000292303	9606.ENSP00000176183	0	0	0	0	0	0	0.9	0.108	0.906
CCR5	GNG13	9606.ENSP00000292303	9606.ENSP00000248150	0	0	0	0	0	0.165	0.9	0	0.912
CCR5	SST	9606.ENSP00000292303	9606.ENSP00000287641	0	0	0	0	0	0	0.9	0.258	0.922
CCR5	CD163	9606.ENSP00000292303	9606.ENSP00000352071	0	0	0	0	0.52	0	0	0.493	0.746
CCT6B	GNG13	9606.ENSP00000327191	9606.ENSP00000248150	0	0	0	0	0	0	0.9	0	0.9
CD163	HMOX1	9606.ENSP00000352071	9606.ENSP00000216117	0	0	0	0	0.108	0	0	0.739	0.757
CD163	TLR2	9606.ENSP00000352071	9606.ENSP00000260010	0	0	0	0	0.56	0	0	0.531	0.784
CD163	STAB1	9606.ENSP00000352071	9606.ENSP00000312946	0	0	0	0	0.482	0	0	0.53	0.746
CD163	MS4A6A	9606.ENSP00000352071	9606.ENSP00000392770	0	0	0	0	0.812	0	0	0.115	0.826
CD163	VSIG4	9606.ENSP00000352071	9606.ENSP00000363869	0	0	0	0	0.824	0	0	0.294	0.87
CRH	GNG13	9606.ENSP00000276571	9606.ENSP00000248150	0	0	0	0	0.085	0	0.9	0.058	0.906
CRH	TAAR5	9606.ENSP00000276571	9606.ENSP00000258034	0	0	0	0	0	0	0.9	0.118	0.908
CRH	TAC1	9606.ENSP00000276571	9606.ENSP00000321106	0	0	0	0	0.077	0	0	0.742	0.751
CRH	SST	9606.ENSP00000276571	9606.ENSP00000287641	0	0	0	0	0.159	0	0	0.762	0.792
CRH	INSL3	9606.ENSP00000276571	9606.ENSP00000369017	0	0	0	0	0	0	0.9	0.087	0.904
DRD4	GNG13	9606.ENSP00000176183	9606.ENSP00000248150	0	0	0	0	0	0.165	0.9	0.043	0.913
DRD4	SST	9606.ENSP00000176183	9606.ENSP00000287641	0	0	0	0	0	0	0.9	0.475	0.945
FCGR2A	LILRB3	9606.ENSP00000271450	9606.ENSP00000245620	0	0	0	0	0.192	0	0.8	0.244	0.867
FCGR2A	LILRB1	9606.ENSP00000271450	9606.ENSP00000315997	0	0	0	0	0.151	0	0.8	0.23	0.858
FCGR2A	FCGR3A	9606.ENSP00000271450	9606.ENSP00000356946	0	0	0	0.861	0.415	0	0.9	0.803	0.945
FCGR2A	ITGB2	9606.ENSP00000271450	9606.ENSP00000380948	0	0	0	0	0.327	0	0.9	0.287	0.947
FCGR3A	LILRB3	9606.ENSP00000356946	9606.ENSP00000245620	0	0	0	0	0.295	0	0.8	0.211	0.879
FCGR3A	LILRB1	9606.ENSP00000356946	9606.ENSP00000315997	0	0	0	0	0.169	0	0.8	0.167	0.849
GNG13	GPR132	9606.ENSP00000248150	9606.ENSP00000328818	0	0	0	0	0	0	0.9	0	0.9
GNG13	INSL3	9606.ENSP00000248150	9606.ENSP00000369017	0	0	0	0	0	0	0.9	0	0.9
GNG13	TAC1	9606.ENSP00000248150	9606.ENSP00000321106	0	0	0	0	0.088	0	0.9	0	0.904
GNG13	SST	9606.ENSP00000248150	9606.ENSP00000287641	0	0	0	0	0.097	0	0.9	0.056	0.907
GNG13	TBXA2R	9606.ENSP00000248150	9606.ENSP00000393333	0	0	0	0	0	0.165	0.9	0	0.912
GNG13	OPN3	9606.ENSP00000248150	9606.ENSP00000355512	0	0	0	0	0	0.165	0.9	0	0.912
GNG13	TAAR5	9606.ENSP00000248150	9606.ENSP00000258034	0	0	0	0	0	0.165	0.9	0.085	0.916
GPR132	TAC1	9606.ENSP00000328818	9606.ENSP00000321106	0	0	0	0	0	0	0.9	0.059	0.901
GPR132	TBXA2R	9606.ENSP00000328818	9606.ENSP00000393333	0	0	0	0	0.061	0	0.9	0.043	0.902
HMOX1	TLR2	9606.ENSP00000216117	9606.ENSP00000260010	0	0	0	0	0.088	0	0	0.724	0.738
HSPA1A	HSPB1	9606.ENSP00000364802	9606.ENSP00000248553	0	0	0	0	0.092	0.127	0.9	0.771	0.979
HSPA1A	TLR2	9606.ENSP00000364802	9606.ENSP00000260010	0	0	0	0	0	0.05	0.8	0.517	0.9
IL2RG	ITGB2	9606.ENSP00000363318	9606.ENSP00000380948	0	0	0	0	0.665	0	0	0.251	0.738
INSL3	TAAR5	9606.ENSP00000369017	9606.ENSP00000258034	0	0	0	0	0	0	0.9	0	0.9
IRF7	TLR2	9606.ENSP00000380697	9606.ENSP00000260010	0	0	0	0	0.117	0	0	0.702	0.726
IRF7	SPP1	9606.ENSP00000380697	9606.ENSP00000378517	0	0	0	0	0	0	0.8	0.286	0.851
ITGB2	TLR2	9606.ENSP00000380948	9606.ENSP00000260010	0	0	0	0	0.552	0.062	0	0.353	0.704
ITGB2	SIGLEC14	9606.ENSP00000380948	9606.ENSP00000354090	0	0	0	0	0.152	0	0.9	0	0.911
ITGB2	LAIR1	9606.ENSP00000380948	9606.ENSP00000375622	0	0	0	0	0.211	0	0.9	0.081	0.921
LAIR1	SIGLEC14	9606.ENSP00000375622	9606.ENSP00000354090	0	0	0	0	0.136	0	0.9	0.057	0.911
MAG	OPALIN	9606.ENSP00000376048	9606.ENSP00000360214	0	0	0	0	0.768	0	0	0.522	0.884
MATN3	VGF	9606.ENSP00000383894	9606.ENSP00000249330	0	0	0	0	0.06	0	0.9	0	0.901
MATN3	SERPINC1	9606.ENSP00000383894	9606.ENSP00000356671	0	0	0	0	0.088	0	0.9	0	0.904
MATN3	SPP1	9606.ENSP00000383894	9606.ENSP00000378517	0	0	0	0	0.062	0	0.9	0.092	0.907
RNASE13	RNASE2	9606.ENSP00000372410	9606.ENSP00000303276	0	0	0	0	0	0	0	0.704	0.704
RNASE2	TLR2	9606.ENSP00000303276	9606.ENSP00000260010	0	0	0	0	0.285	0	0	0.609	0.708
RNASE2	RNASE3	9606.ENSP00000303276	9606.ENSP00000302324	0	0	0	0.968	0.954	0	0.9	0.899	0.995
SERPINC1	VGF	9606.ENSP00000356671	9606.ENSP00000249330	0	0	0	0	0	0	0.9	0.081	0.904
SERPINC1	SPP1	9606.ENSP00000356671	9606.ENSP00000378517	0	0	0	0	0	0	0.9	0.168	0.913
SPP1	VGF	9606.ENSP00000378517	9606.ENSP00000249330	0	0	0	0	0.069	0	0.9	0.125	0.911
SST	TAC1	9606.ENSP00000287641	9606.ENSP00000321106	0	0	0	0	0.19	0	0	0.932	0.943
TAC1	TBXA2R	9606.ENSP00000321106	9606.ENSP00000393333	0	0	0	0	0	0	0.9	0.146	0.91
TLR2	TLR5	9606.ENSP00000260010	9606.ENSP00000440643	0	0	0	0.576	0.122	0	0.8	0.897	0.886
VASP	WDTC1	9606.ENSP00000245932	9606.ENSP00000317971	0	0	0	0	0	0	0	0.801	0.801

## Sheet: TableS5- DEGS-TF
The hub genes-transcription factor analysis.The hub genes are highlighted in red inthe "label"columm,the rest are transcription factor.						The common differentially expressed genes-transcription factor analysis.The differentially expressed genes are highlighted in red inthe "label"columm,the rest are transcription factor.
Label	Degree	Betweenness				Label	Degree	Betweenness
CD163	11	297.8				FOXC1	80	5389.77
ITGB2	9	173.82				GATA2	57	2866.41
SST	8	180.98				YY1	38	1132.63
GNG13	8	166.1				FOXL1	36	1017.28
TAC1	8	121.24				NFKB1	35	1006.07
TLR2	7	144.24				USF2	33	855.77
CRH	7	114.48				NFIC	33	854.52
C1QB	6	139.55				PPARG	30	580.35
C1QA	6	109.79				HINFP	28	498.07
FOXC1	5	130.93				STAT3	28	475.1
CREB1	4	113.16				SREBF1	26	508.86
GATA2	4	112.13				TFAP2A	24	574.86
HINFP	4	75.42				CREB1	24	454.25
GATA3	3	66.67				SRF	23	422.69
FOXL1	3	66.57				JUN	23	390.1
YY1	3	52.64				E2F1	22	295.43
POU2F2	3	36.56				HNF4A	21	318.53
USF2	3	28.85				TEAD1	20	345.88
TEAD1	2	23.28				TP53	20	344.17
PAX2	2	19.3				ZIM2	18	457.94
SRF	2	16.97				GATA3	18	315.13
KLF5	2	15.4				HOXA5	18	237.49
TFAP2C	2	14.06				POU2F2	18	208.43
JUN	2	12.99				RUNX2	17	234.9
STAT3	2	10.14				MEF2A	17	214.68
NFIC	2	9.7				BRCA1	17	179.6
NR3C1	2	8.36				SLC5A3	16	325.44
FOXA1	2	4.88				SLC16A3	16	275.83
FOXI1	1	0				KLF5	16	164.25
SPIB	1	0				PPEF1	15	386.03
NR2F1	1	0				VASP	15	286.57
NKX2-5	1	0				TFAP2C	15	186.06
BRCA1	1	0				ELK4	15	173.93
JUND	1	0				IRF7	14	258.44
HNF4A	1	0				CDH23	14	222.48
E2F1	1	0				NFYA	14	146.88
TFAP2A	1	0				RELA	14	137.88
NFKB1	1	0				PDLIM4	13	357.84
MAX	1	0				C1QC	13	316.04
USF1	1	0				VGF	13	219.67
ELK4	1	0				HSD11B2	13	188.09
TP63	1	0				FAM178B	13	165.61
SREBF2	1	0				FOXA1	13	155.9
SOX10	1	0				USF1	13	141.28
SOX17	1	0				SREBF2	13	117.1
ELF5	1	0				RBM3	12	370.89
						ZNF354C	12	255.09
						LAT2	12	215.48
						THAP3	12	201.98
						SSX3	12	166.17
						GSTZ1	12	142.67
						MAX	12	102.88
						CD163	11	300.32
						SLC35D2	11	282.3
						FCGR3A	11	245.41
						VAX1	11	208.98
						CCNA2	11	145.03
						TARP	11	135.02
						TP63	11	110.23
						COL11A2	11	109.97
						FOXF2	11	96.92
						HMOX1	10	321.42
						SPP1	10	320.41
						PBOV1	10	313.15
						LILRB3	10	249.85
						RET	10	235.17
						SCIN	10	216.72
						WDTC1	10	198.14
						FCGBP	10	177.84
						INSL3	10	166.11
						ELF2	10	156.79
						DOCK3	10	149.44
						KLC2	10	140.5
						HSPA1A	10	134.54
						FMO1	10	133.96
						MIA	10	110.34
						SP1	10	44.24
						ZSCAN1	9	200.79
						GYPA	9	137.29
						EIF2A	9	135.39
						EFCAB3	9	133.55
						HSPB1	9	129.14
						RBM14	9	100.18
						AQP1	9	99.88
						ADORA3	9	99.26
						CCDC136	9	94.57
						KCNH2	9	74.23
						LILRB1	9	73.79
						SUN3	9	72.75
						ITGB2	9	61.81
						CEBPB	9	59.55
						ESR1	9	54.85
						NR3C1	9	45.72
						QPRT	8	150.75
						SST	8	143.93
						GNG13	8	115.97
						MATN2	8	112.39
						CCNB1	8	109.69
						SLC1A7	8	107.14
						SLC22A10	8	83.62
						MYBPH	8	76.43
						CDKN3	8	75.6
						STAT1	8	75.19
						TAC1	8	65.82
						ELK1	8	60.71
						SIGLEC14	8	58.64
						FOS	8	42.99
						TLR2	7	147.13
						PEX6	7	131.2
						SPOCK3	7	111.67
						PAX2	7	111.41
						CYB5RL	7	84.43
						PI3	7	76.39
						BATF	7	68.37
						NKX2-3	7	64.19
						MATN3	7	59.34
						SLAMF8	7	59.13
						VSIG4	7	58.7
						ASB16	7	57.38
						CRH	7	56.8
						FLT3	7	55.89
						GPR132	7	42.71
						FRMPD2	7	38.52
						PRDM1	7	38.4
						ARID3A	7	36.11
						NRF1	7	33.3
						JUND	7	22.74
						EGR1	6	233.43
						FCGR2A	6	167.48
						OR4A16	6	108.54
						BFSP1	6	96.06
						C1QB	6	93.57
						COLEC11	6	90.79
						MAEL	6	73.16
						CARNS1	6	72.41
						OPN3	6	60.33
						TBXA2R	6	59.11
						FLCN	6	58.38
						NKAPL	6	56.26
						C1QA	6	53.41
						FOLH1B	6	49.85
						KLHDC7B	6	43.9
						SECTM1	6	42.6
						E2F6	6	40.74
						OR11A1	6	40.39
						PIGC	6	39.19
						IL2RG	6	37.85
						IRF2	6	35.61
						CCT6B	6	35.36
						NR2F1	6	23.32
						HBA2	5	106.95
						PYCR2	5	59.07
						C5AR1	5	52.45
						CHRDL2	5	41.01
						SNX31	5	40.99
						TAAR5	5	40.42
						ELOVL1	5	40
						OPALIN	5	32.38
						BCL2L15	5	30.13
						LAIR1	5	24.08
						EFHB	5	23.02
						RCVRN	5	20.57
						SERPINC1	5	20.1
						NKX3-2	5	17.85
						C17ORF102	5	17.47
						RNASE13	5	16.9
						PRRX2	5	16.01
						STAB1	5	15.36
						NKX3-1	5	12.86
						C6ORF118	4	98.95
						EN1	4	46.83
						KDM4D	4	37.05
						MS4A6A	4	28.13
						CCDC113	4	25.15
						LIN9	4	18.26
						CHORDC1	4	15
						STARD9	4	14.44
						SOX17	4	12.84
						MAG	4	12.29
						RNASE3	4	12.12
						FCGR2C	4	9.61
						ELF5	4	7.09
						CLRN1-AS1	3	9.8
						FMO6P	3	9.8
						TLR5	3	9.26
						SRY	3	7.58
						NKX2-5	3	6.45
						SPIB	3	6.38
						NR2C2	3	4.95
						FOXI1	3	4.03
						DDIT4L	3	3.91
						GUCY2GP	3	3.73
						OR6C74	2	20.36
						RNASE2	2	7
						LOC646999	2	6.31
						DRD4	2	4.41
						IGF2-AS	2	2.98
						EBI3	2	1.77
						ST7-AS1	2	1.37
						PDX1	2	1.34
						NFYB	2	1.08
						SOX10	2	0.91
						SOX5	2	0.67
						E2F4	2	0.67
						REL	2	0.49
						RPL13AP17	2	0
						NEAT1	1	0
						CCR5	1	0
						FEV	1	0
						RUNX1	1	0
						HNF1B	1	0
						MYB	1	0

## Sheet: TableS6-DEGs-MicroRNA
The hub genes-MicroRNA analysis.						The common differentially expressed genes-MicroRNA analysis
Label	Degree	Betweenness				Label	Degree	Betweenness
CCR5	17	744				SLC5A3	100	28333.8
GNG13	11	495				CCNA2	96	23840.9
ITGB2	9	884.77				CCNB1	94	23789.4
TLR2	7	652.43				RBM14	74	17496.8
SST	6	260				FOXC1	62	10497.4
hsa-mir-27a-3p	4	898				CHORDC1	52	9866.09
C1QB	4	75.4				hsa-mir-27a-3p	48	17215.8
C1QA	4	75.4				ELF2	48	11845.3
hsa-mir-146a-5p	3	318.8				HSPA1A	46	10619.2
hsa-mir-335-5p	3	318.8				SLC16A3	43	6640.43
hsa-mir-129-2-3p	3	46.93				EIF2A	41	7482.44
hsa-mir-205-5p	2	484				HMOX1	40	6037.1
CD163	2	54				hsa-mir-146a-5p	37	8613.59
hsa-mir-26b-5p	2	37.23				FLCN	36	7440.61
hsa-mir-182-5p	2	37.23				hsa-mir-16-5p	32	9245.45
hsa-mir-106b-5p	1	0				hsa-mir-124-3p	30	7385.15
hsa-mir-513a-5p	1	0				hsa-mir-1-3p	29	10649.1
hsa-mir-513b-5p	1	0				hsa-mir-129-2-3p	29	4867.66
hsa-mir-513c-5p	1	0				CDKN3	29	2568.7
hsa-mir-183-3p	1	0				ELOVL1	28	6306.87
hsa-mir-200b-3p	1	0				RBM3	27	5020.4
hsa-mir-20a-5p	1	0				PIGC	27	4358.52
hsa-mir-520f-3p	1	0				OPN3	27	3949.92
hsa-mir-372-3p	1	0				hsa-mir-34a-5p	25	5475.73
hsa-mir-374a-5p	1	0				WDTC1	25	4838.45
hsa-mir-122-5p	1	0				PYCR2	23	5024.78
hsa-mir-449a	1	0				hsa-let-7b-5p	23	4512.08
hsa-mir-449b-5p	1	0				LIN9	23	3146.44
hsa-mir-106b-3p	1	0				VASP	23	2176.61
hsa-mir-374b-3p	1	0				HSPB1	22	4799.81
hsa-mir-4511	1	0				hsa-mir-335-5p	22	2697.8
hsa-mir-582-5p	1	0				SPP1	22	2665.5
hsa-mir-9-3p	1	0				PI3	22	1539.78
hsa-mir-148b-5p	1	0				KLC2	21	4251.51
hsa-mir-17-3p	1	0				hsa-mir-155-5p	21	3602.79
hsa-mir-22-5p	1	0				hsa-mir-10b-5p	20	2484.68
hsa-mir-3677-5p	1	0				SLC35D2	20	1876.37
hsa-let-7a-5p	1	0				VGF	19	3080.67
hsa-let-7b-5p	1	0				hsa-mir-147a	19	2335.78
hsa-let-7d-5p	1	0				MATN3	19	1848.34
hsa-let-7f-5p	1	0				MATN2	19	1701.87
hsa-let-7g-5p	1	0				CCDC113	19	1614.29
hsa-let-7i-5p	1	0				hsa-mir-23b-3p	18	4658.34
hsa-mir-103a-3p	1	0				hsa-mir-107	18	2801.41
hsa-mir-107	1	0				hsa-mir-374a-5p	18	1933.62
hsa-mir-125b-2-3p	1	0				hsa-mir-1343-3p	17	1692.78
hsa-mir-143-3p	1	0				hsa-mir-101-3p	17	1567.82
hsa-mir-16-5p	1	0				hsa-mir-182-5p	17	1531.41
hsa-mir-186-5p	1	0				CCR5	17	1471.18
hsa-mir-196a-5p	1	0				KCNH2	17	1455.08
hsa-mir-21-3p	1	0				hsa-mir-103a-3p	16	2244.38
hsa-mir-98-5p	1	0				IRF7	16	1725.13
hsa-mir-941	1	0				hsa-mir-195-5p	15	1944.03
hsa-mir-124-3p	1	0				DOCK3	15	1810.93
hsa-mir-26a-5p	1	0				QPRT	14	2370.26
hsa-mir-373-3p	1	0				hsa-mir-26b-5p	14	2165.74
subnetwork 2						hsa-mir-26a-5p	14	1793.71
Label	Degree	Betweenness				SECTM1	14	745.98
TAC1	4	6				hsa-mir-7-5p	13	2180.51
hsa-mir-130a-3p	1	0				RET	13	478.96
hsa-mir-206	1	0				AQP1	12	1758.4
hsa-mir-302a-3p	1	0				hsa-mir-212-3p	12	1730.61
hsa-mir-212-3p	1	0				hsa-mir-210-3p	12	1355.21
subnetwork 3						GSTZ1	12	1300.98
Label	Degree	Betweenness				GNG13	11	1974.1
CRH	2	1				hsa-mir-20a-5p	11	1653.7
hsa-mir-142-3p	1	0				CCT6B	11	1635.93
hsa-mir-18b-3p	1	0				hsa-mir-30a-5p	11	1469.43
						hsa-mir-27a-5p	11	764.02
						hsa-mir-429	11	396.53
						CDH23	10	2695.9
						THAP3	10	2546.54
						hsa-mir-522-5p	10	1265.38
						hsa-mir-191-5p	10	1155.13
						hsa-let-7a-5p	10	868.13
						hsa-let-7i-5p	10	643.67
						hsa-let-7d-5p	9	1240.09
						hsa-mir-22-3p	9	1206.72
						hsa-mir-122-5p	9	1185.26
						STARD9	9	968.79
						hsa-mir-126-3p	9	941.51
						hsa-mir-24-3p	9	880.62
						PDLIM4	9	770.6
						hsa-mir-30d-5p	9	597.22
						ITGB2	9	581.06
						hsa-let-7f-5p	9	493.59
						hsa-let-7g-5p	9	493.59
						hsa-mir-21-3p	9	383.12
						hsa-mir-590-3p	8	1264.14
						hsa-mir-30c-5p	8	1174.23
						hsa-mir-19a-3p	8	977.36
						hsa-mir-19b-3p	8	977.36
						hsa-mir-218-5p	8	950.72
						hsa-mir-15a-5p	8	785.04
						hsa-mir-205-5p	8	754.78
						SPOCK3	8	720.92
						hsa-mir-130a-3p	8	705.09
						hsa-let-7c-5p	8	700.04
						hsa-mir-148b-3p	8	669.17
						KLHDC7B	8	618.22
						hsa-mir-494-3p	8	589.97
						hsa-mir-98-5p	8	405.69
						C5AR1	8	299.49
						SCIN	8	239.44
						hsa-mir-128-3p	8	195.06
						DDIT4L	8	192.04
						EBI3	8	173.37
						C1QC	8	167.68
						PEX6	7	1337.84
						CCDC136	7	1323.22
						hsa-mir-449a	7	911.62
						IL2RG	7	833.98
						STAB1	7	765.71
						SLAMF8	7	760.53
						FCGBP	7	722.66
						hsa-mir-15b-5p	7	722.22
						hsa-mir-27b-3p	7	615.51
						hsa-mir-17-3p	7	533.01
						hsa-mir-376a-5p	7	506.33
						hsa-mir-192-5p	7	475.67
						hsa-mir-29c-3p	7	472.51
						hsa-mir-106b-5p	7	452.13
						hsa-let-7e-5p	7	391.27
						BATF	7	344.16
						hsa-mir-203a-3p	7	332.19
						FMO6P	7	266.52
						hsa-mir-449b-5p	7	226.54
						hsa-mir-941	7	157.68
						TLR2	7	141.68
						HBA2	7	101.57
						SST	6	1336.12
						hsa-mir-424-5p	6	817.49
						FLT3	6	727.23
						hsa-mir-221-5p	6	603.98
						hsa-mir-18a-5p	6	550.02
						hsa-mir-31-5p	6	425.59
						hsa-mir-181a-5p	6	422.52
						hsa-mir-193b-3p	6	386.89
						hsa-mir-34c-5p	6	329.02
						PPEF1	6	228.31
						hsa-mir-330-3p	6	212.73
						BFSP1	6	73.61
						hsa-mir-372-3p	5	725.02
						FCGR2A	5	680.31
						hsa-mir-30b-5p	5	529.67
						hsa-mir-139-5p	5	481.93
						HSD11B2	5	458.86
						hsa-mir-373-3p	5	424.34
						hsa-mir-30e-5p	5	413.94
						hsa-mir-29a-3p	5	412.24
						hsa-mir-28-5p	5	402.08
						hsa-mir-378a-3p	5	342.81
						hsa-mir-708-5p	5	332.35
						hsa-mir-148a-3p	5	311.62
						hsa-mir-338-3p	5	305.89
						hsa-mir-495-3p	5	301.45
						hsa-mir-497-5p	5	227.83
						TLR5	5	197
						hsa-mir-520c-3p	5	185.07
						hsa-mir-133a-3p	5	179.15
						hsa-mir-200b-3p	5	177.23
						hsa-mir-34b-5p	5	158.35
						hsa-mir-940	5	142.32
						TBXA2R	5	101.92
						RCVRN	5	69.96
						hsa-mir-200c-3p	5	55.21
						LAT2	4	642.92
						COLEC11	4	610.02
						C17orf102	4	597.85
						hsa-mir-548o-3p	4	394.44
						hsa-mir-425-5p	4	386.68
						hsa-mir-23a-3p	4	368.17
						hsa-mir-125b-5p	4	366.8
						hsa-mir-125a-5p	4	366.8
						hsa-mir-196a-5p	4	350.65
						hsa-mir-141-3p	4	339.24
						hsa-mir-1910-5p	4	326.08
						hsa-mir-142-3p	4	300
						hsa-mir-149-5p	4	290.07
						hsa-mir-873-5p	4	288.41
						hsa-mir-340-5p	4	283.46
						hsa-mir-3619-5p	4	278.46
						LILRB1	4	273.17
						hsa-mir-132-3p	4	211.9
						hsa-mir-671-5p	4	199.96
						hsa-mir-183-5p	4	194.37
						hsa-mir-320a	4	163.45
						SNX31	4	136.47
						ASB16	4	131.31
						hsa-mir-766-5p	4	124.18
						hsa-mir-361-5p	4	123.76
						hsa-mir-484	4	106.94
						hsa-mir-375	4	104.62
						COL11A2	4	99.58
						hsa-mir-221-3p	4	93.45
						RNASE2	4	89.25
						CHRDL2	4	82.05
						TAC1	4	67.43
						C1QB	4	51.13
						MAG	4	49.41
						CYB5RL	4	48.57
						FAM178B	4	37.21
						C1QA	4	32.32
						KDM4D	4	21.24
						SUN3	4	16.66
						FMO1	3	645.4
						SERPINC1	3	596.72
						hsa-mir-99b-5p	3	590.89
						hsa-mir-556-5p	3	341.21
						hsa-mir-196b-5p	3	285.01
						hsa-mir-2277-3p	3	283.1
						hsa-mir-301a-3p	3	269.37
						hsa-mir-301b-3p	3	269.37
						hsa-mir-452-5p	3	267.97
						hsa-mir-520f-3p	3	247.3
						hsa-mir-29a-5p	3	228.04
						hsa-mir-582-5p	3	219.56
						hsa-mir-579-3p	3	211.83
						hsa-mir-513a-5p	3	209.34
						hsa-mir-3943	3	193.79
						hsa-mir-1305	3	188.19
						hsa-mir-769-3p	3	183.63
						hsa-mir-548b-3p	3	167.19
						hsa-mir-18b-5p	3	167.17
						hsa-mir-200a-3p	3	159.24
						hsa-mir-550a-3p	3	157.57
						hsa-mir-1277-5p	3	145.81
						hsa-mir-25-3p	3	141.5
						hsa-mir-197-3p	3	140.07
						hsa-mir-9-3p	3	135.31
						hsa-mir-769-5p	3	134.04
						hsa-mir-29b-3p	3	133.33
						hsa-mir-452-3p	3	128.99
						hsa-mir-222-5p	3	128.1
						hsa-mir-302a-3p	3	126.66
						hsa-mir-30a-3p	3	125.72
						hsa-mir-30e-3p	3	125.72
						hsa-mir-181c-3p	3	123.91
						hsa-mir-34a-3p	3	119.76
						hsa-mir-1271-5p	3	112.99
						hsa-mir-186-5p	3	111.56
						hsa-mir-126-5p	3	111.08
						hsa-mir-1301-3p	3	104.52
						PBOV1	3	93.59
						hsa-mir-21-5p	3	89.75
						hsa-mir-199a-5p	3	89.28
						hsa-mir-199b-5p	3	89.28
						hsa-mir-320b	3	86.38
						hsa-mir-320c	3	86.38
						hsa-mir-320d	3	86.38
						hsa-mir-664a-5p	3	84.15
						hsa-mir-421	3	82.65
						hsa-mir-9-5p	3	82.19
						hsa-mir-3065-3p	3	79.64
						MAEL	3	75.86
						hsa-mir-142-5p	3	73.69
						hsa-mir-185-3p	3	69.56
						hsa-mir-181b-5p	3	66.02
						RNASE3	3	65.79
						hsa-mir-342-3p	3	62.64
						hsa-mir-214-3p	3	61.01
						hsa-mir-10a-5p	3	58.19
						hsa-mir-17-5p	3	51.79
						hsa-mir-93-5p	3	51.79
						GYPA	3	46.26
						hsa-mir-503-5p	3	44.08
						hsa-mir-138-5p	3	41.81
						hsa-mir-22-5p	3	37.22
						SLC1A7	3	29.7
						ZSCAN1	3	27.97
						MYBPH	3	24.5
						GPR132	3	21.07
						hsa-mir-199a-3p	3	19.05
						OPALIN	3	17.35
						OR11A1	3	16.69
						INSL3	3	14.47
						hsa-mir-135b-5p	2	589
						hsa-mir-18b-3p	2	329.18
						hsa-mir-4476	2	84.72
						hsa-mir-141-5p	2	81.03
						hsa-mir-1304-5p	2	80.77
						hsa-mir-181c-5p	2	79.42
						hsa-mir-193b-5p	2	79.42
						hsa-mir-505-5p	2	74.2
						hsa-mir-15a-3p	2	73.44
						hsa-mir-148a-5p	2	72.75
						hsa-mir-96-5p	2	68.2
						hsa-mir-103a-2-5p	2	55.35
						hsa-mir-589-3p	2	54.36
						hsa-let-7a-3p	2	54.18
						hsa-mir-3913-5p	2	52.28
						CD163	2	51.89
						hsa-mir-1226-3p	2	50.68
						hsa-mir-19a-5p	2	49.38
						hsa-mir-19b-1-5p	2	49.38
						hsa-mir-4326	2	47.99
						hsa-mir-101-5p	2	46.76
						hsa-mir-320e	2	44.08
						hsa-mir-32-3p	2	41.82
						hsa-mir-3662	2	41.82
						hsa-mir-99a-5p	2	40.89
						hsa-mir-130b-3p	2	39.85
						hsa-mir-548j-5p	2	39.74
						hsa-mir-3179	2	38.02
						hsa-mir-20a-3p	2	37.61
						hsa-mir-1306-5p	2	37.26
						hsa-mir-27b-5p	2	35.88
						hsa-mir-137	2	35.2
						hsa-mir-3199	2	34.95
						hsa-mir-92a-1-5p	2	34.92
						hsa-mir-588	2	34.31
						hsa-mir-296-5p	2	33.76
						hsa-mir-561-3p	2	33.48
						hsa-mir-33a-5p	2	33.48
						hsa-mir-518a-3p	2	33.48
						hsa-mir-4429	2	33.35
						hsa-mir-181a-3p	2	32.2
						NKX2-3	2	31.2
						hsa-mir-181d-5p	2	30.28
						hsa-mir-204-5p	2	29.72
						hsa-mir-212-5p	2	29.72
						hsa-mir-3065-5p	2	29.5
						hsa-mir-140-5p	2	28.88
						hsa-mir-146b-5p	2	28.88
						EFHB	2	27.24
						hsa-mir-222-3p	2	24.97
						hsa-mir-18a-3p	2	24.59
						hsa-mir-30b-3p	2	24.51
						hsa-mir-106b-3p	2	24.01
						hsa-mir-424-3p	2	23.96
						hsa-mir-30c-2-3p	2	23.73
						hsa-mir-16-1-3p	2	22.98
						hsa-mir-2355-5p	2	21.32
						SSX3	2	21.04
						hsa-mir-1180-3p	2	20.11
						hsa-mir-145-5p	2	19.78
						hsa-mir-3677-5p	2	18.73
						hsa-mir-143-3p	2	18.38
						hsa-mir-328-3p	2	16.51
						hsa-mir-130b-5p	2	15.72
						hsa-mir-151a-5p	2	15.5
						C6orf118	2	15.31
						DRD4	2	12.79
						hsa-mir-380-3p	2	12.38
						hsa-mir-485-5p	2	11.9
						hsa-mir-629-5p	2	11.84
						hsa-mir-3127-3p	2	11.78
						hsa-mir-423-5p	2	11.19
						ADORA3	2	11.04
						hsa-mir-206	2	10.26
						hsa-mir-106a-5p	2	10.21
						hsa-mir-20b-5p	2	10.21
						hsa-mir-615-5p	2	9.88
						hsa-mir-5581-3p	2	7.67
						hsa-mir-330-5p	2	6.68
						hsa-mir-3194-3p	2	6.23
						hsa-mir-148b-5p	2	5.67
						BCL2L15	2	5.38
						CRH	2	5.11
						hsa-mir-378g	2	5.07
						SLC22A10	2	5.01
						CARNS1	2	3.77
						ZIM2	2	2.68
						MS4A6A	1	0
						FOLH1B	1	0
						VSIG4	1	0
						LAIR1	1	0
						EFCAB3	1	0
						OR4A16	1	0
						FCGR3A	1	0
						LILRB3	1	0
						RNASE13	1	0
						NEAT1	1	0
						hsa-mir-185-5p	1	0
						hsa-mir-615-3p	1	0
						hsa-mir-10b-3p	1	0
						hsa-mir-377-5p	1	0
						hsa-mir-513b-5p	1	0
						hsa-mir-513c-5p	1	0
						hsa-mir-1292-5p	1	0
						hsa-mir-1825	1	0
						hsa-mir-4424	1	0
						hsa-mir-3657	1	0
						hsa-mir-483-3p	1	0
						hsa-let-7g-3p	1	0
						hsa-mir-124-5p	1	0
						hsa-mir-378a-5p	1	0
						hsa-mir-488-3p	1	0
						hsa-mir-501-3p	1	0
						hsa-mir-576-5p	1	0
						hsa-mir-483-5p	1	0
						hsa-mir-548l	1	0
						hsa-mir-561-5p	1	0
						hsa-mir-378b	1	0
						hsa-mir-378c	1	0
						hsa-mir-1225-5p	1	0
						hsa-mir-129-1-3p	1	0
						hsa-mir-382-5p	1	0
						hsa-mir-592	1	0
						hsa-mir-877-5p	1	0
						hsa-mir-99b-3p	1	0
						hsa-mir-4461	1	0
						hsa-mir-548an	1	0
						hsa-mir-758-3p	1	0
						hsa-mir-509-3p	1	0
						hsa-mir-4726-3p	1	0
						hsa-mir-362-3p	1	0
						hsa-mir-520a-3p	1	0
						hsa-mir-877-3p	1	0
						hsa-mir-3177-3p	1	0
						hsa-mir-374b-5p	1	0
						hsa-mir-26b-3p	1	0
						hsa-mir-1254	1	0
						hsa-mir-3175	1	0
						hsa-mir-501-5p	1	0
						hsa-mir-4707-3p	1	0
						hsa-mir-548f-3p	1	0
						hsa-mir-595	1	0
						hsa-mir-744-5p	1	0
						hsa-mir-29c-5p	1	0
						hsa-mir-339-3p	1	0
						hsa-mir-374c-5p	1	0
						hsa-mir-4523	1	0
						hsa-mir-130a-5p	1	0
						hsa-mir-136-3p	1	0
						hsa-mir-16-2-3p	1	0
						hsa-mir-219a-5p	1	0
						hsa-mir-33a-3p	1	0
						hsa-mir-3689a-5p	1	0
						hsa-mir-3689b-5p	1	0
						hsa-mir-3689e	1	0
						hsa-mir-3689f	1	0
						hsa-mir-4328	1	0
						hsa-mir-455-5p	1	0
						hsa-mir-5006-3p	1	0
						hsa-mir-619-3p	1	0
						hsa-mir-631	1	0
						hsa-mir-670-5p	1	0
						hsa-mir-190b	1	0
						hsa-mir-199b-3p	1	0
						hsa-mir-3174	1	0
						hsa-mir-584-5p	1	0
						hsa-mir-627-5p	1	0
						hsa-mir-369-3p	1	0
						hsa-mir-517a-3p	1	0
						hsa-mir-1296-5p	1	0
						hsa-mir-1291	1	0
						hsa-mir-4525	1	0
						hsa-mir-512-3p	1	0
						hsa-mir-3173-3p	1	0
						hsa-mir-652-3p	1	0
						hsa-mir-183-3p	1	0
						hsa-mir-1914-3p	1	0
						hsa-mir-340-3p	1	0
						hsa-mir-3605-3p	1	0
						hsa-mir-3661	1	0
						hsa-mir-876-5p	1	0
						hsa-mir-193a-3p	1	0
						hsa-mir-526b-5p	1	0
						hsa-mir-1270	1	0
						hsa-mir-432-5p	1	0
						hsa-mir-548a-5p	1	0
						hsa-mir-548h-5p	1	0
						hsa-mir-628-5p	1	0
						hsa-mir-152-3p	1	0
						hsa-mir-2114-5p	1	0
						hsa-mir-302b-3p	1	0
						hsa-mir-302c-3p	1	0
						hsa-mir-302d-3p	1	0
						hsa-mir-30d-3p	1	0
						hsa-mir-3928-3p	1	0
						hsa-mir-454-3p	1	0
						hsa-mir-488-5p	1	0
						hsa-mir-500a-3p	1	0
						hsa-mir-582-3p	1	0
						hsa-mir-589-5p	1	0
						hsa-mir-93-3p	1	0
						hsa-mir-1276	1	0
						hsa-mir-411-3p	1	0
						hsa-mir-412-3p	1	0
						hsa-mir-4733-5p	1	0
						hsa-mir-576-3p	1	0
						hsa-mir-127-5p	1	0
						hsa-mir-192-3p	1	0
						hsa-mir-516a-5p	1	0
						hsa-mir-532-3p	1	0
						hsa-mir-650	1	0
						hsa-mir-2278	1	0
						hsa-mir-361-3p	1	0
						hsa-mir-4286	1	0
						hsa-mir-5008-3p	1	0
						hsa-mir-653-5p	1	0
						hsa-mir-744-3p	1	0
						hsa-mir-224-5p	1	0
						hsa-mir-1226-5p	1	0
						hsa-mir-200a-5p	1	0
						hsa-mir-365a-5p	1	0
						hsa-mir-486-5p	1	0
						hsa-mir-590-5p	1	0
						hsa-mir-942-5p	1	0
						hsa-mir-23c	1	0
						hsa-mir-335-3p	1	0
						hsa-mir-431-3p	1	0
						hsa-mir-4473	1	0
						hsa-mir-514a-3p	1	0
						hsa-mir-671-3p	1	0
						hsa-mir-885-5p	1	0
						hsa-mir-1234-3p	1	0
						hsa-mir-129-5p	1	0
						hsa-mir-3679-5p	1	0
						hsa-mir-379-5p	1	0
						hsa-mir-4422	1	0
						hsa-mir-5010-3p	1	0
						hsa-mir-542-3p	1	0
						hsa-mir-548a-3p	1	0
						hsa-mir-548am-5p	1	0
						hsa-mir-548c-5p	1	0
						hsa-mir-548d-5p	1	0
						hsa-mir-548i	1	0
						hsa-mir-548o-5p	1	0
						hsa-mir-548y	1	0
						hsa-mir-557	1	0
						hsa-mir-944	1	0
						hsa-mir-491-5p	1	0
						hsa-mir-1275	1	0
						hsa-mir-3127-5p	1	0
						hsa-mir-33b-5p	1	0
						hsa-mir-3607-3p	1	0
						hsa-mir-500a-5p	1	0
						hsa-mir-676-3p	1	0
						hsa-mir-939-5p	1	0
						hsa-mir-374b-3p	1	0
						hsa-mir-4511	1	0
						hsa-mir-5008-5p	1	0
						hsa-mir-345-5p	1	0
						hsa-mir-125b-2-3p	1	0
						hsa-mir-1287-5p	1	0
						hsa-mir-188-5p	1	0
						hsa-mir-4691-3p	1	0
						hsa-mir-629-3p	1	0
						hsa-mir-29b-1-5p	1	0
						hsa-mir-7-1-3p	1	0
						hsa-mir-603	1	0
						hsa-mir-574-5p	1	0
						hsa-mir-376c-3p	1	0
						hsa-let-7b-3p	1	0
						hsa-let-7f-1-3p	1	0
						hsa-let-7f-2-3p	1	0
						hsa-mir-1307-3p	1	0
						hsa-mir-186-3p	1	0
						hsa-mir-191-3p	1	0
						hsa-mir-205-3p	1	0
						hsa-mir-216b-5p	1	0
						hsa-mir-31-3p	1	0
						hsa-mir-365a-3p	1	0
						hsa-mir-365b-3p	1	0
						hsa-mir-374a-3p	1	0
						hsa-mir-4487	1	0
						hsa-mir-450b-5p	1	0
						hsa-mir-4690-5p	1	0
						hsa-mir-4791	1	0
						hsa-mir-507	1	0
						hsa-mir-664a-3p	1	0
						hsa-mir-708-3p	1	0
						hsa-mir-766-3p	1	0
						hsa-mir-433-3p	1	0
						hsa-mir-1243	1	0
						hsa-mir-215-5p	1	0
						hsa-mir-3615	1	0
						hsa-mir-423-3p	1	0
						hsa-mir-4454	1	0
						hsa-mir-545-5p	1	0
						hsa-mir-548d-3p	1	0
						hsa-mir-642a-5p	1	0
						hsa-mir-660-3p	1	0
						hsa-mir-937-3p	1	0
						hsa-mir-10a-3p	1	0
						hsa-mir-224-3p	1	0
						hsa-mir-298	1	0
						hsa-mir-30c-1-3p	1	0
						hsa-mir-3194-5p	1	0
						hsa-mir-3613-3p	1	0
						hsa-mir-370-3p	1	0
						hsa-mir-4496	1	0
						hsa-mir-449c-5p	1	0
						hsa-mir-4772-3p	1	0
						hsa-mir-4786-3p	1	0
						hsa-mir-505-3p	1	0
						hsa-mir-181a-2-3p	1	0
						hsa-mir-3187-3p	1	0
						hsa-mir-194-5p	1	0
