# Supplementary material for: Identification of Molecular Signatures and Candidate Drugs in Vascular Dementia by Bioinformatics Analyses
Source: Front Mol Neurosci. 2022 Feb 11;15:751044. doi: 10.3389/fnmol.2022.751044 (PMC8873373; doi:10.3389/fnmol.2022.751044)
Supplement: Supplementary file 4 [file Table_4.XLSX]

## Sheet: GO analysis
Gene ontology (GO) enrichment analysis of the overlapping differentially expressed genes in the frontal cortex and temporal cortex in vascular dementia.
Category	Term	Description	Symbols	p value
Up-regulated genes
GO Biological Processes	GO:0002274	myeloid leukocyte activation	C1QA,C5AR1,HMOX1,ITGB2,TLR2,LAT2,BATF,VSIG4,C1QB,C1QC,FLCN	1.98376e-08
GO Biological Processes	GO:0001819	positive regulation of cytokine production	C5AR1,HMOX1,HSPA1A,HSPB1,IRF7,TLR2,TLR5,EBI3,BATF,LILRB1,VSIG4,LAT2,RBM14,NEAT1,RNASE2,AQP1,CCNA2,CCR5,SPP1,SLAMF8	3.74956e-08
GO Biological Processes	GO:0002252	immune effector process	C1QA,C1QB,C1QC,HMOX1,IRF7,ITGB2,LAT2,BATF,LILRB1,VSIG4,SLAMF8,C5AR1,RBM14,LAIR1,EBI3,LILRB3,RNASE2,RNASE3,SERPINC1,HSPA1A,EIF2A,FCGBP,PDLIM4,SLC16A3,SCIN	8.84295e-08
GO Biological Processes	GO:0042742	defense response to bacterium	AQP1,C5AR1,RNASE2,RNASE3,TLR2,TLR5,STAB1,SLAMF8,CCR5,LILRB1	6.3515e-07
GO Biological Processes	GO:0030099	myeloid cell differentiation	C1QC,HSPA1A,IRF7,TLR2,BATF,LILRB1,LILRB3,SCIN,SLAMF8,SPP1,FLCN	1.14552e-06
GO Biological Processes	GO:0008285	negative regulation of cell population proliferation	ADORA3,HMOX1,HSPA1A,TLR2,H2AC6,LILRB1,VSIG4,SCIN,FLCN,LAT2,C1QA,ITGB2,AQP1,TLR5,SLAMF8,HSPB1	2.85297e-05
GO Biological Processes	GO:0006935	chemotaxis	C5AR1,CCR5,HSPB1,ITGB2,RNASE2,RNASE3,VASP,SLAMF8,HMOX1,CDH23,CCNA2,CHORDC1	3.23978e-05
GO Biological Processes	GO:0002366	leukocyte activation involved in immune response	HMOX1,ITGB2,LAT2,BATF,LILRB1,AQP1,SPP1,TLR2,SCIN	0.000262691
GO Biological Processes	GO:0061077	chaperone-mediated protein folding	HSPA1A,HSPB1,CHORDC1,HMOX1,RNASE2,RNASE3,SPP1,YBX3,AQP1,ITGB2,SLC5A3,PDLIM4,FLCN	0.000357977
GO Biological Processes	GO:0031667	response to nutrient levels	SERPINC1,HMOX1,HSD11B2,SPP1,EIF2A,FLCN,ADORA3,HSPB1,AQP1,SLC5A3	0.000420419
GO Biological Processes	GO:0001666	response to hypoxia	AQP1,CCNA2,HMOX1,HSD11B2,TLR2,C5AR1,HSPB1,STAB1,SPP1,SECTM1,C1QA	0.000420646
GO Biological Processes	GO:0051047	positive regulation of secretion	AQP1,ITGB2,SPP1,TLR2,SCIN,HSD11B2,VASP	0.000439679
GO Biological Processes	GO:0051129	negative regulation of cellular component organization	HSPA1A,SPP1,TLR2,RBM14,LILRB1,SCIN,FLCN,CHORDC1,EIF2A,YBX3	0.000521702
GO Molecular Functions	GO:0001540	amyloid-beta binding	C1QA,ITGB2,TLR2,LILRB1,LILRB3,C5AR1,CCR5,EBI3,HMOX1,VSIG4,SLAMF8,IRF7,RBM14,FCGR3A,CD163,C1QC,NEAT1,HSPA1A,BATF,LAT2,SPP1,FLCN	1.05592e-06
GO Molecular Functions	GO:0019864	IgG binding	FCGR2A,FCGR3A,FCGR2C	1.33808e-06
GO Molecular Functions	GO:1901618	organic hydroxy compound transmembrane transporter activity	AQP1,SLC5A3,SLC16A3,SPP1,LILRB1,SLC1A7,C5AR1	0.000178665
GO Molecular Functions	GO:0038024	cargo receptor activity	ITGB2,CD163,STAB1,TLR2,SERPINC1,LILRB1	0.000538716
GO Molecular Functions	GO:0050839	cell adhesion molecule binding	HSPA1A,ITGB2,SPP1,VASP,CDH23,EIF2A,SCIN,HSPB1,CCR5,PDLIM4,YBX3,FLCN,RBM14	0.000863527
GO Molecular Functions	GO:0043021	ribonucleoprotein complex binding	YBX3,EIF2A,NEAT1	0.00358376
GO Cellular Components	GO:0030667	secretory granule membrane	C5AR1,FCGR2A,ITGB2,LAIR1,TLR2,LILRB3,CCDC136,SIGLEC14,HSPA1A	2.38708e-07
Down-regulated gene
GO Biological Processes	GO:0033555	multicellular organismal response to stress	CRH,DRD4,RET,TAC1,OPN3,SST,TBXA2R,INSL3,EFHB,FOXC1,KCNH2,MAG	8.31361e-05
GO Biological Processes	GO:0009410	response to xenobiotic stimulus	CCNB1,CRH,FMO1,KCNH2,RET,SST,TBXA2R,DOCK3,DRD4,FLT3,MAG,CDKN3	0.000687215
GO Biological Processes	GO:0048469	cell maturation	BFSP1,CCNB1,INSL3,RET,NKX2-3,FOXC1,VAX1	0.00218814
GO Biological Processes	GO:0051216	cartilage development	COL11A2,MATN3,CHRDL2,SNORC,FLT3,FMO1,VGF,MATN2,FOXC1,PI3	0.00319759
GO Biological Processes	GO:0046620	regulation of organ growth	CCNB1,FOXC1,MAEL,MAG,INSL3,TBATA,NKAPL,GPR132,WDTC1	0.00472175
GO Biological Processes	GO:0030203	glycosaminoglycan metabolic process	FOXC1,SLC35D2,SPOCK3,GSTZ1,ELOVL1	0.00635681
GO Biological Processes	GO:0046394	carboxylic acid biosynthetic process	WDTC1,PYCR2,CARNS1,ELOVL1	0.0181539
GO Biological Processes	GO:0008361	regulation of cell size	MAG,RET,WDTC1,FOXC1,TBXA2R	0.020362
GO Biological Processes	GO:0051606	detection of stimulus	PPEF1,TAC1,OPN3,OR11A1,OR4A16,OR6C74,TAAR5,GNG13	0.0223185
GO Biological Processes	GO:0015711	organic anion transport	DRD4,SLC35D2,SLC22A10,CYB5RL	0.0266958
GO Biological Processes	GO:0046395	carboxylic acid catabolic process	GSTZ1,QPRT,CARNS1	0.0398965
GO Molecular Functions	GO:0005179	hormone activity	CRH,INSL3,SST,VGF,FOXC1	0.000628905
GO Molecular Functions	GO:0005509	calcium ion binding	MATN2,MATN3,PPEF1,RET,SPOCK3,COLEC11,EFHB	0.0076779
GO Molecular Functions	GO:0016491	oxidoreductase activity	FMO1,GSTZ1,HBA2,PYCR2,KDM4D,CYB5RL	0.0311238

## Sheet: pathway analysis
Molecular pathway enrichment analysis of the overlapping differentially expressed genes in frontal cortex and temporal cortex in vascular dementia.
Category	Term	Description	Symbols	p value
Up-regulated genes
KEGG Pathway	ko05150	Staphylococcus aureus infection	C1QA,C1QB,C1QC,C5AR1,FCGR2A,FCGR3A,ITGB2,FCGR2C,SERPINC1,VSIG4,H2AC6,HSPA1A,TLR2	2.56688e-13
KEGG Pathway	hsa04666	Fc gamma R-mediated phagocytosis	FCGR2A,FCGR3A,RNASE3,VASP,SCIN,HMOX1,CD163	2.65538e-06
KEGG Pathway	ko05134	Legionellosis	HSPA1A,ITGB2,TLR2,TLR5,IRF7,SPP1,CCNA2,HSPB1,RNASE3,CCR5	5.04907e-06
KEGG Pathway	ko05203	Viral carcinogenesis	CCNA2,CCR5,IRF7,SCIN	0.000781647
KEGG Pathway	hsa04650	Natural killer cell mediated cytotoxicity	FCGR3A,ITGB2,RNASE3,ADORA3,VASP,SPP1,SCIN,TLR2	0.00351669
KEGG Pathway	hsa05164	Influenza A	HSPA1A,IRF7,RNASE3,HSPB1	0.00624975
Reactome Gene Sets	R-HSA-6798695	Neutrophil degranulation	C5AR1,FCGR2A,HSPA1A,ITGB2,LAIR1,RNASE2,RNASE3,TLR2,SIGLEC14	5.71e-07
Reactome Gene Sets	R-HSA-6785807	Interleukin-4 and Interleukin-13 signaling	HMOX1,ITGB2,BATF,CCR5,EBI3,IRF7	0.00143721
Reactome Gene Sets	R-HSA-418594	G alpha (i) signalling events	ADORA3,C5AR1,CCR5	0.0276158
WikiPathways	WP2806	Complement system	C5AR1,FCGR3A,ITGB2,SPP1,TLR2,VSIG4,FCGR2A,FCGR2C,RNASE3,AQP1,C1QB,LILRB3,LILRB1,LAIR1,VASP	5.59561e-08
WikiPathways	WP3945	TYROBP causal network in microglia	C1QC,ITGB2,SPP1	0.000298481
WikiPathways	WP4754	IL-18 signaling pathway	CCNA2,HMOX1,HSPB1,SPP1,HSPA1A,SLC5A3,H2AC6,FLCN	0.0025988
Down-regulated genes
KEGG Pathway	hsa04080	Neuroactive ligand-receptor interaction	CRH,DRD4,INSL3,SST,TAC1,TBXA2R,TAAR5	0.000187795
KEGG Pathway	ko05144	Malaria	ACKR1,GYPA,HBA2	0.000513711
KEGG Pathway	hsa04640	Hematopoietic cell lineage	FLT3,GYPA,TARP	0.00563991
KEGG Pathway	ko04740	Olfactory transduction	OR11A1,GNG13,OR4A16,OR6C74	0.0446732
Reactome Gene Sets	R-HSA-500792	GPCR ligand binding	CRH,DRD4,ACKR1,INSL3,SST,TAC1,TBXA2R,TAAR5,OPN3,GPR132,GNG13	2.87108e-07
Reactome Gene Sets	R-HSA-416476	G alpha (q) signalling events	TAC1,TBXA2R,GPR132,GNG13	0.00503754
Reactome Gene Sets	R-HSA-109582	Hemostasis	DOCK3,GYPA,MAG,TBXA2R,GNG13,KLC2	0.014321
Reactome Gene Sets	R-HSA-9006934	Signaling by Receptor Tyrosine Kinases	COL11A2,DOCK3,FLT3,IL2RG,VGF	0.0253466
Reactome Gene Sets	R-HSA-71291	Metabolism of amino acids and derivatives	GSTZ1,PYCR2,CARNS1,FOLH1B	0.031471
WikiPathways	WP117	GPCRs, other	DRD4,ACKR1,TAAR5,GPR132	0.00023364
WikiPathways	WP706	Sudden infant death syndrome (SIDS) susceptibility pathways	KCNH2,RET,SST,TAC1,ACKR1,INSL3	0.0017976
WikiPathways	WP455	GPCRs, class A rhodopsin-like	DRD4,TBXA2R,OPN3,OR11A1,SST,GNG13,CRH	0.00931672
