# Supplementary material for: Identification of Molecular Signatures and Candidate Drugs in Vascular Dementia by Bioinformatics Analyses
Source: Front Mol Neurosci. 2022 Feb 11;15:751044. doi: 10.3389/fnmol.2022.751044 (PMC8873373; doi:10.3389/fnmol.2022.751044)
Supplement: Supplementary file 5 [file Table_5.XLSX]

## Sheet: Sheet4
Query_motifs (the rank number of motifs)	Matrix ID（JASPAR2018_CORE_non-redundant Database）	Name (matched to query_motifs in JASPAR2018_CORE_non-redundant Database )	P value
TTTTTGTATTTTTAGTAGAGACRGGGTTTCACCATGTTGGCCAGGCTGGT (MEME-1)	MA0052.3	MEF2A	0.00275
CCTGTARTCCCAGCTACTCGGGAGGCTGAGGCAGGAGAATCGCTTGAACC (MEME-2)	MA0003.3	TFAP2A	0.0025
ATTACAGGCGTGAGCCACCGCGCCCGGCC (MEME-6)	MA0491.1	JUND	0.00699
CYCMMSCMMYYCYCCYNCCYCMSCCTCCH (MEME-7)	MA0471.1	E2F6	9.33e-05
CYCMMSCMMYYCYCCYNCCYCMSCCTCCH (MEME-7)	MA0079.3	SP1	0.000384
CYCMMSCMMYYCYCCYNCCYCMSCCTCCH (MEME-7)	MA0470.1	E2F4	0.000936
CYCMMSCMMYYCYCCYNCCYCMSCCTCCH (MEME-7)	MA0003.3	TFAP2A	0.00384
CYCMMSCMMYYCYCCYNCCYCMSCCTCCH (MEME-7)	MA0599.1	KLF5	0.00543
AAAAAAAWAAAAAAAARRAADARARAKMA (MEME-9)	MA0442.2	SOX10	0.00624
TCTGDGCCTCAGTTTCCYYAWCTGTAAAATGGAR (MEME-10)	MA0036.3	GATA2	0.00252
RGCYGGGSRTGGTGG (MEME-11)	MA0162.2	EGR1	6.24e-05
RGCYGGGSRTGGTGG (MEME-11)	MA0079.1	SP1	0.00197
RGCYGGGSRTGGTGG (MEME-11)	MA0079.2	SP1	0.00321
RGCYGGGSRTGGTGG (MEME-11)	MA0079.3	SP1	0.00326
RGCYGGGSRTGGTGG (MEME-11)	MA0076.2	ELK4	0.00396
GGGGCMGGVSGGRGRGDGGVSRGGGGSGSVGGGSRGGVGSS (MEME-12)	MA0079.3	SP1	8.3e-06
GGGGCMGGVSGGRGRGDGGVSRGGGGSGSVGGGSRGGVGSS (MEME-12)	MA0471.1	E2F6	0.000424
GGGGCMGGVSGGRGRGDGGVSRGGGGSGSVGGGSRGGVGSS (MEME-12)	MA0470.1	E2F4	0.000911
GGGGCMGGVSGGRGRGDGGVSRGGGGSGSVGGGSRGGVGSS (MEME-12)	MA0599.1	KLF5	0.0011
RGAGGSRGRGRDDGVAGKGAG (MEME-14)	MA0471.1	E2F6	0.000792
RGAGGSRGRGRDDGVAGKGAG (MEME-14)	MA0079.3	SP1	0.00146
RGAGGSRGRGRDDGVAGKGAG (MEME-14)	MA0470.1	E2F4	0.00182
CTCGAACTCCTGACCTCARGT (MEME-15)	MA0017.2	NR2F1
RGGRRRRRGAGGKRGGDGVRG (MEME-18)	MA0079.3	SP1	0.00104
YCYATTTTACAGATGAGRAAACTGAGGCW (MEME-20)	MA0036.3	GATA2	0.00188
YCYATTTTACAGATGAGRAAACTGAGGCW (MEME-20)	MA0037.3	GATA3	0.00545
NGGSGGBYKGGGSKMGGGSGGSGSSSCSAGVCCGGGVGRS (MEME-22)	MA0079.3	SP1	2.35e-06
NGGSGGBYKGGGSKMGGGSGGSGSSSCSAGVCCGGGVGRS (MEME-22)	MA0599.1	KLF5	0.000175
NGGSGGBYKGGGSKMGGGSGGSGSSSCSAGVCCGGGVGRS (MEME-22)	MA0471.1	E2F6	0.00194
NGGSGGBYKGGGSKMGGGSGGSGSSSCSAGVCCGGGVGRS (MEME-22)	MA0470.1	E2F4	0.00412
CAGGAGSCWGR (MEME-23)	MA0079.3	SP1	0.00456
GGCVGGGMSGGGGCVGSCSAGGVGSNGGS (MEME-25)	MA0079.3	SP1	4.6e-05
GGCVGGGMSGGGGCVGSCSAGGVGSNGGS (MEME-25)	MA0599.1	KLF5	0.000809
GGCVGGGMSGGGGCVGSCSAGGVGSNGGS (MEME-25)	MA0471.1	E2F6	0.00113
GGCVGGGMSGGGGCVGSCSAGGVGSNGGS (MEME-25)	MA0470.1	E2F4	0.00213
GGCVGGGMSGGGGCVGSCSAGGVGSNGGS (MEME-25)	MA0076.2	ELK4	0.006
AAAAAAAAVAAAAHWWWMAWW (MEME-26)	MA0442.2	SOX10	0.00329
KKCYYCYCTGCCYCY (MEME-27)	MA0079.3	SP1	0.00104
KKCYYCYCTGCCYCY (MEME-27)	MA0504.1	NR2C2	0.00199
KKCYYCYCTGCCYCY (MEME-27)	MA0471.1	E2F6	0.00232
KKCYYCYCTGCCYCY (MEME-27)	MA0470.1	E2F4	0.00374
YGGTGGCTCACGCCTGTAAT (MEME-28)	MA0491.1	JUND	0.00403
