# Supplementary material for: Identification of Molecular Signatures and Candidate Drugs in Vascular Dementia by Bioinformatics Analyses
Source: Front Mol Neurosci. 2022 Feb 11;15:751044. doi: 10.3389/fnmol.2022.751044 (PMC8873373; doi:10.3389/fnmol.2022.751044)
Supplement: Supplementary file 6 [file Table_6.XLSX]

## Sheet: Sheet1
Hub genes		BindingSite	Class	Alignment
GNG13	hsa-miR-24-3p
		chr16:848128-848133[-]	6mer	Target: 5' acucacaccauccuaUGAGCCc 3'
				||||||
				miRNA : 3' gacaaggacgacuugACUCGGu 5'
		chr16:848163-848168[-]	6mer	Target: 5' acucccaccauccugUGAGCCc 3'
				||||||
				miRNA : 3' gacaaggacgacuugACUCGGu 5'
		chr16:848163-848168[-]	6mer	Target: 5' acucccaccauccugUGAGCCc 3'
				||||||
				miRNA : 3' gacaaggacgacuugACUCGGu 5'
GNG13	hsa-miR-27a-3p
		chr16:848166-848171[-]	6mer	Target: 5' ccacucccaccaucCUGUGAg 3'
				||||||
				miRNA : 3' cgccuugaaucgguGACACUu 5'
		chr16:848096-848124[-]	7mer-A1	Target: 5' ccacucccaccaucCUGUGAa 3'
				||||||
				miRNA : 3' cgccuugaaucgguGACACUu 5'
GNG13	hsa-miR-224-5p
		chr16:848050-848070[-]	7mer-m8	Target: 5' agucuguaaagguGUGACUUu 3'
				|||||||
				miRNA : 3' uugccuuggugauCACUGAAc 5'
GNG13	hsa-miR-27b-3p
		chr16:848166-848171[-]	6mer	Target: 5' ccacucccaccaucCUGUGAg 3'
				||||||
				miRNA : 3' cgucuugaaucgguGACACUu 5'
		chr16:848096-848124[-]	7mer-A1	Target: 5' ccacucccaccaucCUGUGAa 3'
				||||||
				miRNA : 3' cgucuugaaucgguGACACUu 5'
GNG13	hsa-miR-122-5p
		chr16:848156-848161[-]	6mer	Target: 5' cuccCACCAUCCUGUGAGCCCCACUCCu 3'
				|||||| ||| | ||||||
				miRNA : 3' guuuGUGGUA--ACA----GUGUGAGGu 5'
		chr16:848110-848115[-]	6mer	Target: 5' cccACGCC-CGGCCCCACUCCc 3'
				||:|| | | ||||||
				miRNA : 3' guuUGUGGUAACAGUGUGAGGu 5'
		chr16:848087-848092[-]	7mer-A1	Target: 5' cuccCACCAUCCUGUGAACCCCACUCCa 3'
				|||||| ||| | ||||||
				miRNA : 3' guuuGUGGUA--ACA----GUGUGAGGu 5'
		chr16:848179-848184[-]	6mer	Target: 5' accACGCC-UGGCCCCACUCCc 3'
				||:|| | | | ||||||
				miRNA : 3' guuUGUGGUAACAGUGUGAGGu 5'
GNG13	hsa-miR-142-5p
		chr16:848048-848054[-]	8mer	Target: 5' ugUAAAGGUGU-GACUUUAUa 3'
				|| | | | |||||||
				miRNA : 3' ucAUCACGAAAGAUGAAAUAc 5'
GNG13	hsa-miR-376a-3p
		chr16:848131-848136[-]	6mer	Target: 5' ccacucacaccaucCUAUGAg 3'
				||||||
				miRNA : 3' ugcaccuaaaaggaGAUACUa 5'
GNG13	hsa-miR-377-3p
		chr16:848054-848059[-]	6mer	Target: 5' uuacagucuguaaagGUGUGAc 3'
				||||||
				miRNA : 3' uguuuucaacggaaaCACACUa 5'
GNG13	hsa-miR-342-3p
		chr16:848165-848170[-]	6mer	Target: 5' cccacucccaccauccUGUGAGc 3'
				||||||
				miRNA : 3' ugcccacgcuaaagacACACUCu 5'
GNG13	hsa-miR-376b-3p
		chr16:848131-848136[-]	6mer	Target: 5' cccacucacaccaucCUAUGAg 3'
				||||||
				miRNA : 3' uuguaccuaaaaggaGAUACUa 5'
GNG13	hsa-miR-491-5p
		chr16:848090-848095[-]	6mer	Target: 5' ccaccauccugugaaCCCCACu 3'
				||||||
				miRNA : 3' ggaguaccuucccaaGGGGUGa 5'
		chr16:848113-848118[-]	6mer	Target: 5' ugagcccacgcccggCCCCACu 3'
				||||||
				miRNA : 3' ggaguaccuucccaaGGGGUGa 5'
		chr16:848147-848152[-]	6mer	Target: 5' -----auccugugagCCCCACu 3'
				||||||
				miRNA : 3' ggaguaccuucccaaGGGGUGa 5'
		chr16:848159-848164[-]	6mer	Target: 5' ccaccauccugugagCCCCACu 3'
				||||||
				miRNA : 3' ggaguaccuucccaaGGGGUGa 5'
		chr16:848181-848209[-]	6mer	Target: 5' ugagaccacgccuggCCCCACu 3'
				||||||
				miRNA : 3' ggaguaccuucccaaGGGGUGa 5'
GNG13	hsa-miR-513a-5p
		chr16:848097-848103[-]	8mer	Target: 5' cuccCACCAUCCUGUGAa 3'
				|||| :|||||||
				miRNA : 3' uacuGUGGAGGGACACUu 5'
		chr16:848166-848172[-]	7mer-m8	Target: 5' cuccCACCAUCCUGUGAg 3'
				|||| :|||||||
				miRNA : 3' uacuGUGGAGGGACACUu 5'
GNG13	hsa-miR-585-3p
		chr16:848121-848126[-]	6mer	Target: 5' uccuaugagcccACGCCCg 3'
				||||||
				miRNA : 3' aucguaugucuaUGCGGGu 5'
GNG13	hsa-miR-654-5p
		chr16:848175-848180[-]	7mer-A1	Target: 5' acgccuggccccacuCCCACCa 3'
				||||||
				miRNA : 3' cguguacaagacgccGGGUGGu 5'
GNG13	hsa-miR-340-5p
		chr16:848047-848053[-]	8mer	Target: 5' uuaCAGUCUGUAAAGGUGUGACUUUAUAa 3'
				|||||| :| | || |||||||
				miRNA : 3' uuaGUCAGA-GU----A-AC-GAAAUAUu 5'
GNG13	hsa-miR-541-3p
		chr16:848175-848180[-]	7mer-A1	Target: 5' acgccuggccccacuCCCACCa 3'
				||||||
				miRNA : 3' ucaggucuaagacacGGGUGGu 5'
GNG13	hsa-miR-665
		chr16:848153-848159[-]	7mer-m8	Target: 5' guGAGCCCCA--CUCCUGGc 3'
				| ||| || |||||||
				miRNA : 3' ucCCCGGAGUCGGAGGACCa 5'
GNG13	hsa-miR-1193
		chr16:848102-848108[-]	7mer-m8	Target: 5' gccCGGCCCCACUCCCACCAUCCu 3'
				|| | || | | |||||||
				miRNA : 3' cguGCAGUGGCCA-GAUGGUAGGg 5'
		chr16:848136-848142[-]	7mer-m8	Target: 5' uccUGGCCCCACUCACACCAUCCu 3'
				:| | || || |||||||
				miRNA : 3' cguGCAGUGGCCAG-AUGGUAGGg 5'
		chr16:848171-848177[-]	7mer-m8	Target: 5' gccUGGCCCCACUCCCACCAUCCu 3'
				:| | || | | |||||||
				miRNA : 3' cguGCAGUGGCCA-GAUGGUAGGg 5'
GNG13	hsa-miR-4640-5p
		chr16:848150-848156[-]	7mer-m8	Target: 5' ccugugAGCCCCACUCCUGGCCCc 3'
				||| | | ||||||||
				miRNA : 3' ggguggUCGACGAG-GGACCGGGu 5'
GNG13	hsa-miR-4726-5p
		chr16:848150-848156[-]	7mer-m8	Target: 5' gaGCCCCA--CUC--CUGGCCCc 3'
				:| ||| ||| |||||||
				miRNA : 3' ggUGAGGUCCGAGGAGACCGGGa 5'
GNG13	hsa-miR-5590-3p
		chr16:848047-848054[-]	8mer	Target: 5' ucugUAAAGGUGUGACUUUAUa 3'
				:| | :|| :|||||||
				miRNA : 3' aacgGUAUGUAC-UUGAAAUAa 5'
CD163
CD163	hsa-miR-15a-5p
		chr12:7623865-7623871[-]	7mer-m8	Target: 5' cuaGGAUUCCUAAGACUGCUGCUg 3'
				::|:: || | |||||||
				miRNA : 3' gugUUUGGUAAUAC--ACGACGAu 5'
		chr12:7632557-7632585[-]	7mer-m8	Target: 5' guCAGCUGAUUUCAGUGCUGCUg 3'
				||: : | || ||||||||
				miRNA : 3' guGUUUGGU-AAUACACGACGAu 5'
		chr12:7649604-7649632[-]	7mer-m8	Target: 5' cugGGACAGUUACGAUGCUGCUg 3'
				::|| :||| | |||||||
				miRNA : 3' gugUUUGGUAAUAC-ACGACGAu 5'
CD163	hsa-miR-16-5p
		chr12:7623865-7623871[-]	7mer-m8	Target: 5' ucCUAGGAUUCCUAAGACUGCUGCUg 3'
				|:|: ||| || | |||||||
				miRNA : 3' gcGGUUAUAA--AUGC--ACGACGAu 5'
		chr12:7632557-7632585[-]	7mer-m8	Target: 5' ucagcugAUUUCAGUGCUGCUg 3'
				|||| ||||||||
				miRNA : 3' gcgguuaUAAAUGCACGACGAu 5'
		chr12:7649604-7649632[-]	7mer-m8	Target: 5' cuggGACAGUUACGAUGCUGCUg 3'
				:| | ||||| |||||||
				miRNA : 3' gcggUUAUAAAUGC-ACGACGAu 5'
CD163	hsa-miR-23a-3p
		chr12:7623833-7623851[-]	7mer-m8	Target: 5' uuAAGUUUGUG--AAUGUGAc 3'
				||:|:: || |||||||
				miRNA : 3' ccUUUAGGGACCGUUACACUa 5'
CD163	hsa-miR-103a-3p
		chr12:7623865-7623886[-]	6mer	Target: 5' uaggAUUCCU-AAGACUGCUGCu 3'
				| :||| | | ||||||
				miRNA : 3' aguaUCGGGACAUGUUACGACGa 5'
CD163	hsa-miR-107
		chr12:7623865-7623886[-]	6mer	Target: 5' uaggAUUCCU-AAGACUGCUGCu 3'
				| :||| | | ||||||
				miRNA : 3' acuaUCGGGACAUGUUACGACGa 5'
CD163	hsa-miR-181a-5p
		chr12:7623836-7623842[-]	7mer-m8	Target: 5' auaaaaauuaAGUUUGUGAAUGUg 3'
				||: | |||||||
				miRNA : 3' ugaguggcugUCGCA-ACUUACAa 5'
CD163	hsa-miR-181b-5p
		chr12:7623836-7623842[-]	7mer-m8	Target: 5' uaaaaauuaaguuuGUGAAUGUg 3'
				:|||||||
				miRNA : 3' uggguggcugucguUACUUACAa 5'
CD163	hsa-miR-181c-5p
		chr12:7623836-7623842[-]	7mer-m8	Target: 5' aaaaauuaaguuugUGAAUGUg 3'
				|||||||
				miRNA : 3' ugaguggcuguccaACUUACAa 5'
CD163	hsa-miR-204-5p
		chr12:7623800-7623823[-]	7mer-A1	Target: 5' guGUAUAUGA-GACUUUCAAGGGAa 3'
				|:||| || ||| ||||||
				miRNA : 3' ucCGUAUCCUACUG---UUUCCCUu 5'
CD163	hsa-miR-211-5p
		chr12:7623800-7623821[-]	7mer-A1	Target: 5' guauaugagacuuucAAGGGAa 3'
				||||||
				miRNA : 3' uccgcuuccuacuguUUCCCUu 5'
CD163	hsa-miR-214-3p
		chr12:7623864-7623869[-]	6mer	Target: 5' cuaggauuccuaagaCUGCUGc 3'
				||||||
				miRNA : 3' ugacggacagacacgGACGACa 5'
		chr12:7623867-7623872[-]	6mer	Target: 5' cuaggauuccuaagaCUGCUGc 3'
				||||||
				miRNA : 3' ugacggacagacacgGACGACa 5'
CD163	hsa-miR-15b-5p
		chr12:7623864-7623892[-]	7mer-m8	Target: 5' ggauucCUAAGA-CUGCUGCUg 3'
				|:| || |||||||
				miRNA : 3' acauuuGGUACUACACGACGAu 5'
		chr12:7632557-7632585[-]	7mer-m8	Target: 5' caUGAGUCAGCUGAUUUCAGUGCUGCUg 3'
				|:|::|| |||| ||||||||
				miRNA : 3' acAUUUGGU--ACUA----CACGACGAu 5'
		chr12:7649604-7649632[-]	7mer-m8	Target: 5' cugGGACAGUUACGAUGCUGCUg 3'
				::|| :| | | |||||||
				miRNA : 3' acaUUUGGUACUAC-ACGACGAu 5'
CD163	hsa-miR-23b-3p
		chr12:7623834-7623840[-]	7mer-m8	Target: 5' auUAA-GUUUGUGAAUGUGAc 3'
				||| ::|| |||||||
				miRNA : 3' ccAUUAGGGACCGUUACACUa 5'
CD163	hsa-miR-195-5p
		chr12:7623865-7623871[-]	7mer-m8	Target: 5' ccUAGGAUUCCUAAGACUGCUGCUg 3'
				:|: ||| || | |||||||
				miRNA : 3' cgGUUAUAAAGA--C--ACGACGAu 5'
		chr12:7632557-7632585[-]	7mer-m8	Target: 5' cagcugAUUUCAGUGCUGCUg 3'
				||||| ||||||||
				miRNA : 3' cgguuaUAAAGACACGACGAu 5'
		chr12:7649604-7649632[-]	7mer-m8	Target: 5' gggacaGUUACGAUGCUGCUg 3'
				:|| | |||||||
				miRNA : 3' cgguuaUAAAGACACGACGAu 5'
CD163	hsa-miR-345-5p
		chr12:7651541-7651569[-]	7mer-m8	Target: 5' auGCAACGGA-AAUGAGUCAGc 3'
				|| ||| | |||||||
				miRNA : 3' cuCGGGACCUGAUCCUCAGUCg 5'
CD163	hsa-miR-424-5p
		chr12:7623865-7623871[-]	7mer-m8	Target: 5' aggauuccuaaGACUGCUGCUg 3'
				:| |||||||
				miRNA : 3' aaguuuuguacUUAACGACGAc 5'
		chr12:7632557-7632585[-]	7mer-m8	Target: 5' cagcuGAUUUCAG-UGCUGCUg 3'
				:|: | |: |||||||
				miRNA : 3' aaguuUUGUACUUAACGACGAc 5'
		chr12:7649604-7649632[-]	7mer-m8	Target: 5' gcUGGGACAGUUACGAUGCUGCUg 3'
				::::||| | | : |||||||
				miRNA : 3' aaGUUUUGU-ACU-UAACGACGAc 5'
CD163	hsa-miR-497-5p
		chr12:7623865-7623871[-]	7mer-m8	Target: 5' ggauuCCUAAGACUGCUGCUg 3'
				|| || |||||||
				miRNA : 3' uguuuGGUGUCACACGACGAc 5'
		chr12:7632557-7632585[-]	7mer-m8	Target: 5' gcuGAUUUCA--GUGCUGCUg 3'
				:|:: || ||||||||
				miRNA : 3' uguUUGGUGUCACACGACGAc 5'
		chr12:7649604-7649632[-]	7mer-m8	Target: 5' ggcugggACAGUUACGAUGCUGCUg 3'
				||||| | |||||||
				miRNA : 3' uguuuggUGUCA---C-ACGACGAc 5'
CD163	hsa-miR-181d-5p
		chr12:7623835-7623857[-]	7mer-m8	Target: 5' uaaaaauuaaguuuGUGAAUGUg 3'
				:|||||||
				miRNA : 3' uggguggcuguuguUACUUACAa 5'
CD163	hsa-miR-503-5p
		chr12:7623864-7623889[-]	6mer	Target: 5' uccUAGGAUUCCUAAGACUGCUGCUg 3'
				:||:|:| | |:||||||
				miRNA : 3' gacGUCUUGACAA---GGGCGACGAu 5'
CD163	hsa-miR-651-5p
		chr12:7623875-7623880[-]	6mer	Target: 5' uucuucuccuaggauUCCUAAg 3'
				||||||
				miRNA : 3' guuuucaguucgaauAGGAUUu 5'
CD163	hsa-miR-130a-5p
		chr12:7623834-7623840[-]	7mer-m8	Target: 5' aaauuaAGUUUGUG-AAUGUGAc 3'
				|| | |:: |||||||
				miRNA : 3' cgucugUC-AUCGUGUUACACUu 5'
CD163	hsa-miR-340-5p
		chr12:7623855-7623883[-]	7mer-A1	Target: 5' aagacugcugcugaaUUUAUAa 3'
				||||||
				miRNA : 3' uuagucagaguaacgAAAUAUu 5'
CD163	hsa-miR-513b-5p
		chr12:7623840-7623845[-]	7mer-A1	Target: 5' auuuAUAAAAAUUAAGUUUGUGAa 3'
				|| | | :| :||||||
				miRNA : 3' uauuUACUGUGGA--GGAACACUu 5'
CD163	hsa-miR-761
		chr12:7623864-7623869[-]	6mer	Target: 5' cuaggauuccuaagaCUGCUGc 3'
				||||||
				miRNA : 3' acacagucaaaguggGACGACg 5'
CD163	hsa-miR-4262
		chr12:7623867-7623872[-]	6mer	Target: 5' cuaggauuccuaagaCUGCUGc 3'
				||||||
				miRNA : 3' acacagucaaaguggGACGACg 5'
CD163	hsa-miR-3619-5p
		chr12:7623864-7623869[-]	6mer	Target: 5' cuaggauuccuaagaCUGCUGc 3'
				||||||
				miRNA : 3' cgacguggucggacgGACGACu 5'
		chr12:7623867-7623872[-]	6mer	Target: 5' cuaggauuccuaagaCUGCUGc 3'
				||||||
				miRNA : 3' cgacguggucggacgGACGACu 5'
CD163	hsa-miR-23c
		chr12:7623834-7623840[-]	7mer-m8	Target: 5' uaaaAAUUAAGUUUGUGAAUGUGAc 3'
				|||:| :|| |||||||
				miRNA : 3' cccaUUAGU---GACCGUUACACUa 5'
CD163	hsa-miR-6838-5p
		chr12:7623865-7623871[-]	7mer-m8	Target: 5' agGAUUCCUAAGACUGCUGCUg 3'
				|| || | |||||||||
				miRNA : 3' ucCUCAGAACGGUGACGACGAa 5'
C1QA
	hsa-miR-15a-5p
		chr1:22965979-22965984[+]	6mer	Target: 5' ggcgcuauugcuucaGCUGCUg 3'
				||||||
				miRNA : 3' guguuugguaauacaCGACGAu 5'
C1QA	hsa-miR-16-5p
		chr1:22965979-22965984[+]	6mer	Target: 5' ggcgcuauugcuucaGCUGCUg 3'
				||||||
				miRNA : 3' gcgguuauaaaugcaCGACGAu 5'
C1QA	hsa-miR-204-5p
		chr1:22965986-22965991[+]	6mer	Target: 5' uuGCUUCAGCUGCUGAAGGGAg 3'
				|| | | || ::||||||
				miRNA : 3' ucCGUAUCCUACUGUUUCCCUu 5'
C1QA	hsa-miR-205-5p
		chr1:22965984-22965989[+]	6mer	Target: 5' uauugcuucagcugcUGAAGGg 3'
				||||||
				miRNA : 3' gucugaggccaccuuACUUCCu 5'
C1QA	hsa-miR-211-5p
		chr1:22965986-22965991[+]	6mer	Target: 5' uugcuucaGCUGCUGAAGGGAg 3'
				| || ::||||||
				miRNA : 3' uccgcuucCUACUGUUUCCCUu 5'
C1QA	hsa-miR-214-3p
		chr1:22965980-22965985[+]	7mer-A1	Target: 5' gcgcuauugcuucagCUGCUGa 3'
				||||||
				miRNA : 3' ugacggacagacacgGACGACa 5'
C1QA	hsa-miR-15b-5p
		chr1:22965979-22965984[+]	6mer	Target: 5' ggcgcuauugcuucaGCUGCUg 3'
				||||||
				miRNA : 3' acauuugguacuacaCGACGAu 5'
C1QA	hsa-miR-195-5p
		chr1:22965979-22965984[+]	6mer	Target: 5' ggCGCUAUUGCUUCAGCUGCUg 3'
				|: |||| | | ||||||
				miRNA : 3' cgGUUAUAAAG-ACACGACGAu 5'
C1QA	hsa-miR-424-5p
		chr1:22965979-22965984[+]	6mer	Target: 5' ggcgcuauugcuucaGCUGCUg 3'
				||||||
				miRNA : 3' aaguuuuguacuuaaCGACGAc 5'
C1QA	hsa-miR-491-5p
		chr1:22965920-22965925[+]	6mer	Target: 5' agcCAGGGAAGGACCCCCUCCCCCACc 3'
				|| |||||| | ||||||
				miRNA : 3' ggaGUACCUUCC-----CAAGGGGUGa 5'
C1QA	hsa-miR-497-5p
		chr1:22965979-22965984[+]	6mer	Target: 5' gcgcuauugcuucaGCUGCUg 3'
				||||||
				miRNA : 3' uguuuggugucacaCGACGAc 5'
C1QA	hsa-miR-503-5p
		chr1:22965979-22965984[+]	6mer	Target: 5' ggGCGCUAUUGCUUCAGCUGCUg 3'
				||: |:|| |:| ||||||
				miRNA : 3' gaCGUCUUGACAAGGGCGACGAu 5'
C1QA	hsa-miR-625-5p
		chr1:22965918-22965923[+]	7mer-A1	Target: 5' agggaaggacccccUCCCCCa 3'
				||||||
				miRNA : 3' ccugauaucuugaaAGGGGGa 5'
C1QA	hsa-miR-654-5p
		chr1:22965921-22965926[+]	6mer	Target: 5' ggaaggacccccuccCCCACCc 3'
				||||||
				miRNA : 3' cguguacaagacgccGGGUGGu 5'
		chr1:22965925-22965930[+]	6mer	Target: 5' ggaaggacccccuccCCCACCc 3'
				||||||
				miRNA : 3' cguguacaagacgccGGGUGGu 5'
C1QA	hsa-miR-671-5p
		chr1:22965936-22965942[+]	8mer	Target: 5' ccCCACCCACCUCUCUGGCUUCCa 3'
				||| || ||||: |||||||
				miRNA : 3' gaGGUCGG-GGAGGUCCCGAAGGa 5'
	hsa-miR-361-3p
		chr1:22965960-22965965[+]	6mer	Target: 5' ugcuccgccuguaaaaUGGGGGc 3'
				||||||
				miRNA : 3' uuuagucuuaguguggACCCCCu 5'
C1QA	hsa-miR-541-3p
		chr1:22965921-22965926[+]	6mer	Target: 5' ggaaggacccccuccCCCACCc 3'
				||||||
				miRNA : 3' ucaggucuaagacacGGGUGGu 5'
		chr1:22965925-22965930[+]	6mer	Target: 5' ggaaggacccccuccCCCACCc 3'
				||||||
				miRNA : 3' ucaggucuaagacacGGGUGGu 5'
C1QA	hsa-miR-760
		chr1:22966006-22966011[+]	6mer	Target: 5' ggggcuggcucugAGAGCCc 3'
				||||||
				miRNA : 3' aggggugucugggUCUCGGc 5'
C1QA	hsa-miR-3194-5p
		chr1:22965995-22966001[+]	7mer-m8	Target: 5' gcugaagggaGGGGGCUGGCu 3'
				|| |||||||
				miRNA : 3' gucgggaggaCCACCGACCGg 5'
C1QA	hsa-miR-3619-5p
		chr1:22965980-22965985[+]	7mer-A1	Target: 5' gggGCGCUAUUGCUUCAGCUGCUGa 3'
				||:|:| ||:| ||||||
				miRNA : 3' cgaCGUGGU--CGGA-CGGACGACu 5'
C1QA	hsa-miR-1343-3p
		chr1:22966011-22966017[+]	7mer-m8	Target: 5' cuggcucUGAGAGCCCCAGGAc 3'
				|| | |||||||||
				miRNA : 3' cgcucucACGCCCGGGGUCCUc 5'
TLR2
TLR2	hsa-miR-760
		chr4:154626131-154626149[+]	7mer-A1	Target: 5' -acuccauugaaaAGAGCCa 3'
				||||||
				miRNA : 3' aggggugucugggUCUCGGc 5'
C1QB
C1QB	hsa-miR-15a-5p
		chr1:22987986-22987992[+]	7mer-m8	Target: 5' agUAGGGCUUGGUGAAUGCUGCUg 3'
				:|:: | | :|| |||||||
				miRNA : 3' guGUUUGGUAAUAC--ACGACGAu 5'
C1QB	hsa-miR-16-5p
		chr1:22987986-22987992[+]	7mer-m8	Target: 5' aguagggcUUGGUGAAUGCUGCUg 3'
				|| ::| |||||||
				miRNA : 3' gcgguuauAAAUGC--ACGACGAu 5'
C1QB	hsa-miR-31-5p
		chr1:22987950-22987955[+]	6mer	Target: 5' ccccaacaccacccCUUGCCc 3'
				||||||
				miRNA : 3' ucgauacggucguaGAACGGa 5'
C1QB	hsa-miR-33a-5p
		chr1:22987960-22987966[+]	7mer-m8	Target: 5' ccuugccCAAC--CAAUGCAc 3'
				|||| |||||||
				miRNA : 3' acguuacGUUGAUGUUACGUg 5'
C1QB	hsa-miR-103a-3p
		chr1:22987984-22987991[+]	7mer-m8	Target: 5' guAGGGCUUGGUG-AAUGCUGCu 3'
				| :||:: ||: ||||||||
				miRNA : 3' agUAUCGGGACAUGUUACGACGa 5'
C1QB	hsa-miR-107
		chr1:22987984-22987991[+]	7mer-m8	Target: 5' guAGGGCUUGGUG-AAUGCUGCu 3'
				| :||:: ||: ||||||||
				miRNA : 3' acUAUCGGGACAUGUUACGACGa 5'
C1QB	hsa-miR-197-3p
		chr1:22987979-22987984[+]	7mer-A1	Target: 5' gcacacaguagggcuUGGUGAa 3'
				||||||
				miRNA : 3' cgacccaccucuuccACCACUu 5'
C1QB	hsa-miR-147a
		chr1:22987965-22987970[+]	6mer	Target: 5' ugcccaaccaaugCACACAg 3'
				||||||
				miRNA : 3' cgucuucguaaagGUGUGUg 5'
C1QB	hsa-miR-214-3p
		chr1:22987988-22987993[+]	7mer-A1	Target: 5' agggcuuggugaaugCUGCUGa 3'
				||||||
				miRNA : 3' ugacggacagacacgGACGACa 5'
C1QB	hsa-miR-15b-5p
		chr1:22987986-22987992[+]	7mer-m8	Target: 5' agUAGGGCUUGGUGAAUGCUGCUg 3'
				||:: | ||:|| |||||||
				miRNA : 3' acAUUUGGUACUAC--ACGACGAu 5'
C1QB	hsa-miR-195-5p
		chr1:22987986-22987992[+]	7mer-m8	Target: 5' guagggcUUGGUGAAUGCUGCUg 3'
				|| || |||||||
				miRNA : 3' cgguuauAAAGAC--ACGACGAu 5'
C1QB	hsa-miR-424-5p
		chr1:22987986-22987992[+]	7mer-m8	Target: 5' agggcuugGUGAA-UGCUGCUg 3'
				:|||| |||||||
				miRNA : 3' aaguuuugUACUUAACGACGAc 5'
C1QB	hsa-miR-497-5p
		chr1:22987986-22987992[+]	7mer-m8	Target: 5' guAGGGCUUGGUGAAUGCUGCUg 3'
				|:: | ::||| |||||||
				miRNA : 3' ugUUUGGUGUCAC--ACGACGAc 5'
C1QB	hsa-miR-503-5p
		chr1:22987987-22987992[+]	6mer	Target: 5' caGUAGGGCUUGGUGAAUGCUGCUg 3'
				|:||::|| || :||||||
				miRNA : 3' gaCGUCUUGA--CAAGGGCGACGAu 5'
C1QB	hsa-miR-510-5p
		chr1:22987991-22987996[+]	6mer	Target: 5' ggGCUUGGUGAAUGCUGCUGAGUg 3'
				| ||| : |: || ||||||
				miRNA : 3' caCUAACGG--UGAGAGGACUCAu 5'
C1QB	hsa-miR-33b-5p
		chr1:22987960-22987966[+]	7mer-m8	Target: 5' cccuUGCCCAACCAAUGCAc 3'
				||| | |||||||
				miRNA : 3' cguuACGUUGUCGUUACGUg 5'
C1QB	hsa-miR-129-2-3p
		chr1:22987973-22987978[+]	6mer	Target: 5' accaaugcacacaguAGGGCUu 3'
				||||||
				miRNA : 3' uacgaaaaaccccauUCCCGAa 5'
C1QB	hsa-miR-1298-5p
		chr1:22987997-22988002[+]	6mer	Target: 5' ugaAUGCUGCUGAG-UGAAUGAg 3'
				|| ||| || :||||||
				miRNA : 3' augUA-GACCUGUCGGCUUACUu 5'
C1QB	hsa-miR-1179
		chr1:22987983-22987989[+]	7mer-m8	Target: 5' aguagggcUUGGUGAAUGCUg 3'
				| :: |||||||
				miRNA : 3' gguugguuACUUUCUUACGAa 5'
C1QB	hsa-miR-378g
		chr1:22986014-22986034[+]	6mer	Target: 5' ucgauauCUCCCAGGCCCAGc 3'
				|| |||:||||||
				miRNA : 3' gaagacuGA-GGUUCGGGUCa 5'
C1QB	hsa-miR-5047
		chr1:22986025-22986044[+]	7mer-m8	Target: 5' caggccCAGCU-CAGCUGCAc 3'
				||:|: ||||||||
				miRNA : 3' uggaauGUUGGCGUCGACGUu 5'
ITGB2
ITGB2	hsa-miR-424-5p
		chr21:46308676-46308704[-]	6mer	Target: 5' agagggacucagaggGCUGCUg 3'
				||||||
				miRNA : 3' aaguuuuguacuuaaCGACGAc 5'
ITGB2	hsa-miR-129-1-3p
		chr21:46306051-46306079[-]	6mer	Target: 5' agAC-UUGAGGAGGGAGGGCUu 3'
				|| || || | :||||||
				miRNA : 3' uaUGAAAAACCCCAUUCCCGAa 5'
		chr21:46323405-46323433[-]	8mer	Target: 5' ccuuccggcGGGCCAAGGGCUa 3'
				||| |||||||
				miRNA : 3' uaugaaaaaCCCCAUUCCCGAa 5'
ITGB2	hsa-miR-129-2-3p
		chr21:46306051-46306079[-]	6mer	Target: 5' gagacUUGAGGAGGGAGGGCUu 3'
				|| || | :||||||
				miRNA : 3' uacgaAAAACCCCAUUCCCGAa 5'
		chr21:46323405-46323433[-]	8mer	Target: 5' ccuuccggcGGGCCAAGGGCUa 3'
				||| |||||||
				miRNA : 3' uacgaaaaaCCCCAUUCCCGAa 5'
ITGB2	hsa-miR-2355-3p
		chr21:46320259-46320287[-]	7mer-m8	Target: 5' cgCUGUCACCUG-GAGGACAAc 3'
				|| : | | | :|||||||
				miRNA : 3' uaGAGGUUUGUCGUUCCUGUUa 5'
ITGB2	hsa-miR-3619-5p
		chr21:46306737-46306765[-]	7mer-m8	Target: 5' ugauCGGCAUUCU-CCUGCUGg 3'
				|: || :|| |||||||
				miRNA : 3' cgacGUGGUCGGACGGACGACu 5'
		chr21:46308675-46308703[-]	6mer	Target: 5' gagggacucagagggCUGCUGg 3'
				||||||
				miRNA : 3' cgacguggucggacgGACGACu 5'
ITGB2	hsa-miR-3909
		chr21:46320261-46320289[-]	7mer-A1	Target: 5' cgGCCGCUGUCACCUGGAGGACa 3'
				:| || | | |||:||||||
				miRNA : 3' ucUGACGUCCG-GGAUCUCCUGu 5'
ITGB2	hsa-miR-5581-3p
		chr21:46306071-46306077[-]	7mer-m8	Target: 5' cuggcacagucuuuGCAUGGAg 3'
				|||||||
				miRNA : 3' ccuugaagauccucCGUACCUu 5'
CCR5
CCR5	hsa-miR-125b-5p
		chr3:46416899-46416927[+]	7mer-A1	Target: 5' cucuuAGUUACUCAUUCAGGGa 3'
				||||| :||||||
				miRNA : 3' aguguUCAAUCCCAGAGUCCCu 5'
CCR5	hsa-miR-125a-5p
		chr3:46416899-46416927[+]	7mer-A1	Target: 5' aacucuuaguuacucaUUCAGGGa 3'
				:||||||
				miRNA : 3' aguguccaauuucccaGAGUCCCu 5'
CCR5	hsa-miR-670-5p
		chr3:46416900-46416928[+]	7mer-m8	Target: 5' uuaguuacuCAUUCAGGGAu 3'
				||:|||||||
				miRNA : 3' gugguguauGUGAGUCCCUg 5'
CCR5	hsa-miR-4319
		chr3:46416899-46416927[+]	7mer-A1	Target: 5' aguuacucaUUCAGGGa 3'
				:||||||
				miRNA : 3' caccgaaacGAGUCCCu 5'
CRH	/
TAC1
TAC1	hsa-miR-96-5p
		chr7:97369378-97369384[+]	7mer-m8	Target: 5' uuuauuuuucauaUUGUGCCAAu 3'
				| |||||||
				miRNA : 3' ucguuuuuacacgAUCACGGUUu 5'
TAC1	hsa-miR-182-5p
		chr7:97369379-97369384[+]	6mer	Target: 5' guuuauuuuucauauugUGCCAAu 3'
				||||||
				miRNA : 3' ucacacucaagaugguaACGGUUu 5'
TAC1	hsa-miR-1271-5p
		chr7:97369378-97369384[+]	7mer-m8	Target: 5' uuuaUUUUUCAUAUUGUGCCAAu 3'
				| :|| || |||||||
				miRNA : 3' acucACGAACGAU-CCACGGUUc 5'
